# Supplementary material for: Diethyl [4-(2,2′:6′,2′′-terpyridine-4′-yl)phen­yl]phospho­nate
Source: Acta Crystallogr Sect E Struct Rep Online. 2013 Nov 27;69(Pt 12):o1824. doi: 10.1107/S1600536813031541 (PMC3885073; doi:10.1107/S1600536813031541)
Supplement: Supplementary file 1 [file e-69-o1824-sup1.cif]

##############################################################################
#                                                                            #
# This CIF contains the data in a paper accepted for publication in          #
# Acta Crystallographica Section E. It conforms to the requirements of       #
# Notes for Authors for Acta Crystallographica Section E, and has been       #
# peer reviewed under the auspices of the IUCr Commission on Journals.       #
#                                                                            #
# Full details of the Crystallographic Information File format               #
# are given in the paper "The Crystallographic Information File (CIF):       #
# a New Standard Archive File for Crystallography" by S. R. Hall, F. H.      #
# Allen and I. D. Brown [Acta Cryst. (1991), A47, 655-685].                  #
#                                                                            #
# The current version of the core CIF dictionary is obtainable from          #
# ftp://ftp.iucr.org/pub/cif_core.dic.                                       #
#                                                                            #
# Software is freely available for graphical display of the structure(s)     #
# in this CIF. For information consult the CIF software page                 #
# http://www.iucr.org/resources/cif/software.                                #
#                                                                            #
# This file may be used for bona fide research purposes within the           #
# scientific community so long as proper attribution is given to the journal # 
# article from which it was obtained.                                        #
#                                                                            #
##############################################################################
data_I
_audit_creation_method     SHELXL-97
_journal_date_recd_electronic     2013-11-04
_journal_date_accepted     2013-11-19
_journal_name_full     'Acta Crystallographica, Section E'
_journal_year     2013
_journal_volume     69
_journal_issue     12
_journal_page_first     o1824
_journal_page_last     o1824
_journal_paper_category     QO
_journal_paper_doi     10.1107/S1600536813031541
_journal_coeditor_code     NC2320
_publ_contact_author_name     'Jiri Pinkas'
_publ_contact_author_address
;
Department of Chemistry, Faculty of Science, Masaryk University, Kotlarska 2,
CZ-61137 Brno, Czech Republic
Central European Institute of Technology (CEITEC), Masaryk University,
625 00 Brno, Czech Republic
;
_publ_contact_author_email     'jpinkas@chemi.muni.cz'
_publ_contact_author_fax     '420549492443'
_publ_contact_author_phone     '420549496493'
_publ_section_title
;
Diethyl [4-(2,2':6',2''-terpyridine-4'-yl)phenyl]phosphonate
;
loop_
    _publ_author_name
    _publ_author_footnote
    _publ_author_address
    'Chyba, Jan' .
;
Department of Chemistry, Faculty of Science, Masaryk University, Kotlarska 2,
CZ-61137 Brno, Czech Republic
Central European Institute of Technology (CEITEC), Masaryk University,
625 00 Brno, Czech Republic
;
    'Necas, Marek' .
;
Department of Chemistry, Faculty of Science, Masaryk University, Kotlarska 2,
CZ-61137 Brno, Czech Republic
Central European Institute of Technology (CEITEC), Masaryk University,
625 00 Brno, Czech Republic
;
    'Pinkas, Jiri' .
;
Department of Chemistry, Faculty of Science, Masaryk University, Kotlarska 2,
CZ-61137 Brno, Czech Republic
Central European Institute of Technology (CEITEC), Masaryk University,
625 00 Brno, Czech Republic
;
_publ_section_synopsis     .
_database_code_depnum_ccdc_archive     'CCDC 972723'
_chemical_name_systematic
;
Diethyl [4-(2,2':6',2''-terpyridine-4'-yl)phenyl]phosphonate
;
_chemical_name_common     ?
_chemical_formula_moiety     'C25 H24 N3 O3 P'
_chemical_formula_sum     'C25 H24 N3 O3 P'
_chemical_formula_iupac     'C25 H24 N3 O3 P'
_chemical_formula_weight     445.44
_chemical_melting_point     ?
_symmetry_cell_setting     monoclinic
_symmetry_space_group_name_H-M     'P 21/c'
_symmetry_space_group_name_Hall     '-P 2ybc'
loop_
    _symmetry_equiv_pos_as_xyz
    'x, y, z'
    '-x, y+1/2, -z+1/2'
    '-x, -y, -z'
    'x, -y-1/2, z-1/2'
_cell_length_a     12.5290(4)
_cell_length_b     13.0264(4)
_cell_length_c     14.5681(5)
_cell_angle_alpha     90.00
_cell_angle_beta     111.674(3)
_cell_angle_gamma     90.00
_cell_volume     2209.53(12)
_cell_formula_units_Z     4
_cell_measurement_reflns_used     25622
_cell_measurement_theta_min     2.87
_cell_measurement_theta_max     27.10
_cell_measurement_temperature     120(2)
_exptl_crystal_description     prism
_exptl_crystal_colour     colourless
_exptl_crystal_size_max     0.40
_exptl_crystal_size_mid     0.40
_exptl_crystal_size_min     0.30
_exptl_crystal_density_diffrn     1.339
_exptl_crystal_density_meas     ?
_exptl_crystal_density_method     'not measured'
_exptl_crystal_F_000     936
_exptl_absorpt_coefficient_mu     0.157
_exptl_absorpt_correction_type     multi-scan
_exptl_absorpt_process_details     '(CrysAlis RED; Oxford Diffraction, 2009)'
_exptl_absorpt_correction_T_min     0.9565
_exptl_absorpt_correction_T_max     1.0000
_exptl_special_details
;
;
_diffrn_ambient_temperature     120(2)
_diffrn_radiation_type     MoK\a
_diffrn_radiation_wavelength     0.71073
_diffrn_radiation_source     'Enhance (Mo) X-ray Source'
_diffrn_radiation_monochromator     graphite
_diffrn_measurement_device_type     'Oxford Diffraction Xcalibur (Sapphire2)'
_diffrn_measurement_method     '\w scan'
_diffrn_detector_area_resol_mean     8.4353
_diffrn_reflns_number     23115
_diffrn_reflns_av_R_equivalents     0.0269
_diffrn_reflns_av_sigmaI/netI     0.0331
_diffrn_reflns_theta_min     2.87
_diffrn_reflns_theta_max     25.00
_diffrn_reflns_theta_full     25.00
_diffrn_measured_fraction_theta_max     0.998
_diffrn_measured_fraction_theta_full     0.998
_diffrn_reflns_limit_h_min     -14
_diffrn_reflns_limit_h_max     14
_diffrn_reflns_limit_k_min     -15
_diffrn_reflns_limit_k_max     15
_diffrn_reflns_limit_l_min     -17
_diffrn_reflns_limit_l_max     17
_diffrn_standards_number     0
_diffrn_standards_interval_count     ?
_diffrn_standards_interval_time     ?
_diffrn_standards_decay_%     ?
_refine_special_details
;
Refinement of <i>F</i>^2^ against ALL reflections. The weighted <i>R</i>-factor
<i>wR</i> and goodness of fit <i>S</i> are based on <i>F</i>^2^, conventional
<i>R</i>-factors <i>R</i> are based on <i>F</i>, with <i>F</i> set to zero for
negative <i>F</i>^2^. The threshold expression of <i>F</i>^2^ >
\s(<i>F</i>^2^) is used only for calculating <i>R</i>-factors(gt) <i>etc</i>.
and is not relevant to the choice of reflections for refinement.
<i>R</i>-factors based on <i>F</i>^2^ are statistically about twice as large
as those based on <i>F</i>, and <i>R</i>- factors based on ALL data will be
even larger.
;
_reflns_number_total     3886
_reflns_number_gt     2809
_reflns_threshold_expression     I>2sigma(I)
_refine_ls_structure_factor_coef     Fsqd
_refine_ls_matrix_type     full
_refine_ls_R_factor_all     0.0492
_refine_ls_R_factor_gt     0.0298
_refine_ls_wR_factor_gt     0.0716
_refine_ls_wR_factor_ref     0.0747
_refine_ls_goodness_of_fit_ref     1.015
_refine_ls_restrained_S_all     1.015
_refine_ls_number_reflns     3886
_refine_ls_number_parameters     291
_refine_ls_number_restraints     0
_refine_ls_hydrogen_treatment     constr
_refine_ls_weighting_scheme     calc
_refine_ls_weighting_details
         'calc w=1/[\s^2^(Fo^2^)+(0.0428P)^2^+0.0000P] where P=(Fo^2^+2Fc^2^)/3'
_atom_sites_solution_hydrogens     geom
_atom_sites_solution_primary     direct
_atom_sites_solution_secondary     difmap
_refine_ls_shift/su_max     0.001
_refine_ls_shift/su_mean     0.000
_refine_diff_density_max     0.259
_refine_diff_density_min     -0.356
_refine_ls_extinction_method     none
_refine_ls_extinction_coef     ?
loop_
    _atom_type_symbol
    _atom_type_description
    _atom_type_scat_dispersion_real
    _atom_type_scat_dispersion_imag
    _atom_type_scat_source
    C C 0.0033 0.0016 'International Tables Vol C Tables 4.2.6.8 and 6.1.1.4'
    H H 0.0000 0.0000 'International Tables Vol C Tables 4.2.6.8 and 6.1.1.4'
    N N 0.0061 0.0033 'International Tables Vol C Tables 4.2.6.8 and 6.1.1.4'
    O O 0.0106 0.0060 'International Tables Vol C Tables 4.2.6.8 and 6.1.1.4'
    P P 0.1023 0.0942 'International Tables Vol C Tables 4.2.6.8 and 6.1.1.4'
_computing_data_collection     'CrysAlis CCD (Oxford Diffraction, 2009)'
_computing_cell_refinement     'CrysAlis RED (Oxford Diffraction, 2009)'
_computing_data_reduction     'CrysAlis RED (Oxford Diffraction, 2009)'
_computing_structure_solution     'SHELXS97 (Sheldrick, 2008)'
_computing_structure_refinement     'SHELXL97 (Sheldrick, 2008)'
_computing_molecular_graphics     'SHELXTL (Sheldrick, 2008)'
_computing_publication_material     'SHELXL97 (Sheldrick, 2008)'
loop_
    _atom_site_type_symbol
    _atom_site_label
    _atom_site_fract_x
    _atom_site_fract_y
    _atom_site_fract_z
    _atom_site_U_iso_or_equiv
    _atom_site_adp_type
    _atom_site_calc_flag
    _atom_site_refinement_flags
    _atom_site_occupancy
    _atom_site_symmetry_multiplicity
    _atom_site_disorder_assembly
    _atom_site_disorder_group
    P P1 0.50120(4) 0.72076(3) -0.00200(3) 0.02069(12) Uani d . 1 1 . .
    O O1 0.46530(9) 0.83650(7) -0.02492(7) 0.0275(3) Uani d . 1 1 . .
    O O2 0.39364(8) 0.67611(7) 0.01687(7) 0.0228(3) Uani d . 1 1 . .
    O O3 0.53164(9) 0.66516(8) -0.07662(7) 0.0272(3) Uani d . 1 1 . .
    C C11 0.89136(13) 0.75905(11) 0.39920(11) 0.0200(3) Uani d . 1 1 . .
    C C12 0.98093(13) 0.68836(11) 0.43599(11) 0.0209(4) Uani d . 1 1 . .
    H H12 0.9839 0.6300 0.3979 0.025 Uiso calc R 1 1 . .
    C C13 1.06611(13) 0.70391(11) 0.52914(11) 0.0207(4) Uani d . 1 1 . .
    N N14 1.06504(10) 0.78575(9) 0.58592(9) 0.0217(3) Uani d . 1 1 . .
    C C15 0.97864(13) 0.85442(11) 0.54983(11) 0.0190(3) Uani d . 1 1 . .
    C C16 0.89195(13) 0.84309(11) 0.45779(10) 0.0185(3) Uani d . 1 1 . .
    H H16 0.8328 0.8931 0.4348 0.022 Uiso calc R 1 1 . .
    C C21 1.16156(13) 0.62884(11) 0.57298(11) 0.0213(4) Uani d . 1 1 . .
    N N22 1.15825(11) 0.54273(10) 0.52078(9) 0.0263(3) Uani d . 1 1 . .
    C C23 1.24131(14) 0.47314(12) 0.56195(12) 0.0291(4) Uani d . 1 1 . .
    H H23 1.2398 0.4117 0.5263 0.035 Uiso calc R 1 1 . .
    C C24 1.32901(14) 0.48532(12) 0.65303(12) 0.0291(4) Uani d . 1 1 . .
    H H24 1.3855 0.4335 0.6791 0.035 Uiso calc R 1 1 . .
    C C25 1.33247(14) 0.57469(13) 0.70507(12) 0.0303(4) Uani d . 1 1 . .
    H H25 1.3919 0.5859 0.7675 0.036 Uiso calc R 1 1 . .
    C C26 1.24803(13) 0.64732(12) 0.66465(11) 0.0252(4) Uani d . 1 1 . .
    H H26 1.2487 0.7095 0.6990 0.030 Uiso calc R 1 1 . .
    C C31 0.97814(13) 0.94306(11) 0.61461(11) 0.0194(4) Uani d . 1 1 . .
    N N32 0.89127(10) 1.01071(10) 0.57719(9) 0.0257(3) Uani d . 1 1 . .
    C C33 0.88630(14) 1.08950(12) 0.63477(12) 0.0286(4) Uani d . 1 1 . .
    H H33 0.8261 1.1381 0.6087 0.034 Uiso calc R 1 1 . .
    C C34 0.96454(14) 1.10380(12) 0.73049(12) 0.0281(4) Uani d . 1 1 . .
    H H34 0.9577 1.1602 0.7693 0.034 Uiso calc R 1 1 . .
    C C35 1.05227(15) 1.03371(12) 0.76736(12) 0.0310(4) Uani d . 1 1 . .
    H H35 1.1073 1.0410 0.8326 0.037 Uiso calc R 1 1 . .
    C C36 1.05986(14) 0.95269(11) 0.70898(11) 0.0251(4) Uani d . 1 1 . .
    H H36 1.1204 0.9042 0.7333 0.030 Uiso calc R 1 1 . .
    C C41 0.79611(13) 0.74623(10) 0.30129(10) 0.0195(3) Uani d . 1 1 . .
    C C42 0.81495(13) 0.70342(11) 0.22064(11) 0.0237(4) Uani d . 1 1 . .
    H H42 0.8895 0.6798 0.2285 0.028 Uiso calc R 1 1 . .
    C C43 0.72622(13) 0.69490(11) 0.12923(11) 0.0236(4) Uani d . 1 1 . .
    H H43 0.7408 0.6657 0.0753 0.028 Uiso calc R 1 1 . .
    C C44 0.61595(13) 0.72881(10) 0.11592(11) 0.0189(3) Uani d . 1 1 . .
    C C45 0.59641(13) 0.76988(11) 0.19754(11) 0.0199(3) Uani d . 1 1 . .
    H H45 0.5215 0.7921 0.1902 0.024 Uiso calc R 1 1 . .
    C C46 0.68515(13) 0.77839(10) 0.28863(11) 0.0192(3) Uani d . 1 1 . .
    H H46 0.6704 0.8064 0.3430 0.023 Uiso calc R 1 1 . .
    C C51 0.36229(14) 0.86636(12) -0.10752(12) 0.0311(4) Uani d . 1 1 . .
    H H51A 0.2930 0.8506 -0.0927 0.037 Uiso calc R 1 1 . .
    H H51B 0.3574 0.8284 -0.1678 0.037 Uiso calc R 1 1 . .
    C C52 0.36991(14) 0.97985(11) -0.12287(12) 0.0276(4) Uani d . 1 1 . .
    H H52A 0.3027 1.0020 -0.1796 0.041 Uiso calc R 1 1 . .
    H H52B 0.4399 0.9948 -0.1355 0.041 Uiso calc R 1 1 . .
    H H52C 0.3720 1.0167 -0.0636 0.041 Uiso calc R 1 1 . .
    C C61 0.39903(14) 0.56972(11) 0.05077(12) 0.0241(4) Uani d . 1 1 . .
    H H61A 0.4794 0.5449 0.0748 0.029 Uiso calc R 1 1 . .
    H H61B 0.3522 0.5251 -0.0044 0.029 Uiso calc R 1 1 . .
    C C62 0.35357(15) 0.56613(12) 0.13283(11) 0.0318(4) Uani d . 1 1 . .
    H H62A 0.3562 0.4953 0.1563 0.048 Uiso calc R 1 1 . .
    H H62B 0.2740 0.5907 0.1083 0.048 Uiso calc R 1 1 . .
    H H62C 0.4008 0.6100 0.1874 0.048 Uiso calc R 1 1 . .
loop_
    _atom_site_aniso_label
    _atom_site_aniso_U_11
    _atom_site_aniso_U_22
    _atom_site_aniso_U_33
    _atom_site_aniso_U_12
    _atom_site_aniso_U_13
    _atom_site_aniso_U_23
    P1 0.0205(2) 0.0200(2) 0.0200(2) -0.00170(18) 0.00562(18) 0.00025(18)
    O1 0.0267(7) 0.0211(6) 0.0264(6) -0.0013(5) 0.0002(5) 0.0043(5)
    O2 0.0203(6) 0.0203(5) 0.0264(6) -0.0003(5) 0.0069(5) 0.0015(5)
    O3 0.0278(7) 0.0316(6) 0.0216(6) -0.0048(5) 0.0086(5) -0.0032(5)
    C11 0.0192(9) 0.0223(8) 0.0202(9) -0.0005(7) 0.0093(7) 0.0025(7)
    C12 0.0212(9) 0.0224(8) 0.0189(9) -0.0014(7) 0.0072(8) -0.0026(7)
    C13 0.0201(9) 0.0222(8) 0.0202(9) -0.0031(7) 0.0079(8) 0.0019(7)
    N14 0.0218(8) 0.0241(7) 0.0189(7) -0.0020(6) 0.0072(6) 0.0017(6)
    C15 0.0164(9) 0.0224(8) 0.0184(8) -0.0025(7) 0.0069(7) 0.0034(7)
    C16 0.0163(9) 0.0208(8) 0.0182(8) 0.0013(6) 0.0062(7) 0.0032(6)
    C21 0.0192(9) 0.0248(8) 0.0197(9) -0.0030(7) 0.0071(8) 0.0022(7)
    N22 0.0253(8) 0.0261(7) 0.0269(8) 0.0017(6) 0.0087(7) 0.0025(6)
    C23 0.0293(11) 0.0248(9) 0.0349(10) 0.0012(8) 0.0139(9) 0.0029(7)
    C24 0.0203(10) 0.0293(9) 0.0350(10) 0.0028(7) 0.0070(8) 0.0124(8)
    C25 0.0211(10) 0.0368(10) 0.0271(10) -0.0033(8) 0.0021(8) 0.0060(8)
    C26 0.0226(10) 0.0262(9) 0.0236(9) -0.0025(7) 0.0048(8) 0.0001(7)
    C31 0.0166(9) 0.0228(9) 0.0194(9) -0.0028(7) 0.0073(8) 0.0028(7)
    N32 0.0215(8) 0.0285(7) 0.0246(8) -0.0009(6) 0.0057(6) -0.0042(6)
    C33 0.0219(10) 0.0310(9) 0.0323(10) -0.0005(8) 0.0093(8) -0.0069(8)
    C34 0.0291(10) 0.0322(9) 0.0263(10) -0.0074(8) 0.0141(9) -0.0106(7)
    C35 0.0308(11) 0.0379(10) 0.0195(9) -0.0040(8) 0.0038(8) -0.0041(8)
    C36 0.0243(10) 0.0276(9) 0.0191(9) 0.0010(7) 0.0028(8) 0.0013(7)
    C41 0.0199(9) 0.0171(8) 0.0198(9) -0.0010(6) 0.0054(8) 0.0011(6)
    C42 0.0167(9) 0.0273(9) 0.0261(10) 0.0034(7) 0.0066(8) -0.0026(7)
    C43 0.0246(10) 0.0257(9) 0.0215(9) -0.0001(7) 0.0098(8) -0.0044(7)
    C44 0.0197(9) 0.0152(7) 0.0216(9) -0.0007(7) 0.0072(7) 0.0020(6)
    C45 0.0165(9) 0.0192(8) 0.0231(9) 0.0022(7) 0.0063(8) 0.0022(7)
    C46 0.0227(9) 0.0156(7) 0.0205(9) 0.0016(7) 0.0093(8) -0.0009(6)
    C51 0.0262(10) 0.0300(9) 0.0292(10) 0.0014(8) 0.0011(8) 0.0062(8)
    C52 0.0260(10) 0.0269(9) 0.0275(9) 0.0029(7) 0.0070(8) 0.0034(7)
    C61 0.0239(10) 0.0180(8) 0.0294(9) -0.0006(7) 0.0087(8) 0.0017(7)
    C62 0.0351(11) 0.0312(9) 0.0287(10) -0.0044(8) 0.0115(9) 0.0024(8)
_geom_special_details
;
All e.s.d.'s (except the e.s.d. in the dihedral angle between two l.s. planes)
are estimated using the full covariance matrix. The cell e.s.d.'s are taken
into account individually in the estimation of e.s.d.'s in distances, angles
and torsion angles; correlations between e.s.d.'s in cell parameters are only
used when they are defined by crystal symmetry. An approximate (isotropic)
treatment of cell e.s.d.'s is used for estimating e.s.d.'s involving l.s.
planes.
;
loop_
    _geom_bond_atom_site_label_1
    _geom_bond_atom_site_label_2
    _geom_bond_site_symmetry_2
    _geom_bond_distance
    _geom_bond_publ_flag
    P1 O3 . 1.4691(10) ?
    P1 O1 . 1.5734(10) ?
    P1 O2 . 1.5822(10) ?
    P1 C44 . 1.7902(16) ?
    O1 C51 . 1.4553(17) ?
    O2 C61 . 1.4644(16) ?
    C11 C16 . 1.3865(19) ?
    C11 C12 . 1.397(2) ?
    C11 C41 . 1.493(2) ?
    C12 C13 . 1.397(2) ?
    C12 H12 . 0.9500 ?
    C13 N14 . 1.3524(18) ?
    C13 C21 . 1.493(2) ?
    N14 C15 . 1.3520(18) ?
    C15 C16 . 1.387(2) ?
    C15 C31 . 1.4928(19) ?
    C16 H16 . 0.9500 ?
    C21 N22 . 1.3472(18) ?
    C21 C26 . 1.395(2) ?
    N22 C23 . 1.3429(19) ?
    C23 C24 . 1.384(2) ?
    C23 H23 . 0.9500 ?
    C24 C25 . 1.381(2) ?
    C24 H24 . 0.9500 ?
    C25 C26 . 1.379(2) ?
    C25 H25 . 0.9500 ?
    C26 H26 . 0.9500 ?
    C31 N32 . 1.3491(18) ?
    C31 C36 . 1.384(2) ?
    N32 C33 . 1.3414(19) ?
    C33 C34 . 1.389(2) ?
    C33 H33 . 0.9500 ?
    C34 C35 . 1.376(2) ?
    C34 H34 . 0.9500 ?
    C35 C36 . 1.381(2) ?
    C35 H35 . 0.9500 ?
    C36 H36 . 0.9500 ?
    C41 C42 . 1.3972(19) ?
    C41 C46 . 1.397(2) ?
    C42 C43 . 1.389(2) ?
    C42 H42 . 0.9500 ?
    C43 C44 . 1.394(2) ?
    C43 H43 . 0.9500 ?
    C44 C45 . 1.4053(19) ?
    C45 C46 . 1.386(2) ?
    C45 H45 . 0.9500 ?
    C46 H46 . 0.9500 ?
    C51 C52 . 1.503(2) ?
    C51 H51A . 0.9900 ?
    C51 H51B . 0.9900 ?
    C52 H52A . 0.9800 ?
    C52 H52B . 0.9800 ?
    C52 H52C . 0.9800 ?
    C61 C62 . 1.503(2) ?
    C61 H61A . 0.9900 ?
    C61 H61B . 0.9900 ?
    C62 H62A . 0.9800 ?
    C62 H62B . 0.9800 ?
    C62 H62C . 0.9800 ?
loop_
    _geom_angle_atom_site_label_1
    _geom_angle_atom_site_label_2
    _geom_angle_atom_site_label_3
    _geom_angle_site_symmetry_1
    _geom_angle_site_symmetry_3
    _geom_angle
    _geom_angle_publ_flag
    O3 P1 O1 . . 116.57(6) ?
    O3 P1 O2 . . 114.70(6) ?
    O1 P1 O2 . . 101.19(6) ?
    O3 P1 C44 . . 113.77(7) ?
    O1 P1 C44 . . 102.29(6) ?
    O2 P1 C44 . . 106.77(6) ?
    C51 O1 P1 . . 121.89(9) ?
    C61 O2 P1 . . 118.05(9) ?
    C16 C11 C12 . . 117.61(14) ?
    C16 C11 C41 . . 119.81(13) ?
    C12 C11 C41 . . 122.57(13) ?
    C11 C12 C13 . . 119.64(14) ?
    C11 C12 H12 . . 120.2 ?
    C13 C12 H12 . . 120.2 ?
    N14 C13 C12 . . 122.12(14) ?
    N14 C13 C21 . . 116.23(13) ?
    C12 C13 C21 . . 121.62(13) ?
    C15 N14 C13 . . 118.11(13) ?
    N14 C15 C16 . . 122.29(13) ?
    N14 C15 C31 . . 117.10(13) ?
    C16 C15 C31 . . 120.59(13) ?
    C11 C16 C15 . . 120.22(13) ?
    C11 C16 H16 . . 119.9 ?
    C15 C16 H16 . . 119.9 ?
    N22 C21 C26 . . 122.35(14) ?
    N22 C21 C13 . . 116.81(13) ?
    C26 C21 C13 . . 120.83(14) ?
    C23 N22 C21 . . 116.92(13) ?
    N22 C23 C24 . . 124.10(15) ?
    N22 C23 H23 . . 117.9 ?
    C24 C23 H23 . . 117.9 ?
    C25 C24 C23 . . 118.39(15) ?
    C25 C24 H24 . . 120.8 ?
    C23 C24 H24 . . 120.8 ?
    C26 C25 C24 . . 118.71(15) ?
    C26 C25 H25 . . 120.6 ?
    C24 C25 H25 . . 120.6 ?
    C25 C26 C21 . . 119.51(15) ?
    C25 C26 H26 . . 120.2 ?
    C21 C26 H26 . . 120.2 ?
    N32 C31 C36 . . 122.19(14) ?
    N32 C31 C15 . . 116.16(13) ?
    C36 C31 C15 . . 121.60(13) ?
    C33 N32 C31 . . 117.64(13) ?
    N32 C33 C34 . . 123.48(15) ?
    N32 C33 H33 . . 118.3 ?
    C34 C33 H33 . . 118.3 ?
    C35 C34 C33 . . 117.94(15) ?
    C35 C34 H34 . . 121.0 ?
    C33 C34 H34 . . 121.0 ?
    C34 C35 C36 . . 119.57(15) ?
    C34 C35 H35 . . 120.2 ?
    C36 C35 H35 . . 120.2 ?
    C35 C36 C31 . . 119.17(15) ?
    C35 C36 H36 . . 120.4 ?
    C31 C36 H36 . . 120.4 ?
    C42 C41 C46 . . 118.52(14) ?
    C42 C41 C11 . . 121.62(14) ?
    C46 C41 C11 . . 119.86(13) ?
    C43 C42 C41 . . 120.96(14) ?
    C43 C42 H42 . . 119.5 ?
    C41 C42 H42 . . 119.5 ?
    C42 C43 C44 . . 120.62(14) ?
    C42 C43 H43 . . 119.7 ?
    C44 C43 H43 . . 119.7 ?
    C43 C44 C45 . . 118.44(14) ?
    C43 C44 P1 . . 121.22(11) ?
    C45 C44 P1 . . 120.34(12) ?
    C46 C45 C44 . . 120.79(14) ?
    C46 C45 H45 . . 119.6 ?
    C44 C45 H45 . . 119.6 ?
    C45 C46 C41 . . 120.65(13) ?
    C45 C46 H46 . . 119.7 ?
    C41 C46 H46 . . 119.7 ?
    O1 C51 C52 . . 107.47(12) ?
    O1 C51 H51A . . 110.2 ?
    C52 C51 H51A . . 110.2 ?
    O1 C51 H51B . . 110.2 ?
    C52 C51 H51B . . 110.2 ?
    H51A C51 H51B . . 108.5 ?
    C51 C52 H52A . . 109.5 ?
    C51 C52 H52B . . 109.5 ?
    H52A C52 H52B . . 109.5 ?
    C51 C52 H52C . . 109.5 ?
    H52A C52 H52C . . 109.5 ?
    H52B C52 H52C . . 109.5 ?
    O2 C61 C62 . . 108.30(12) ?
    O2 C61 H61A . . 110.0 ?
    C62 C61 H61A . . 110.0 ?
    O2 C61 H61B . . 110.0 ?
    C62 C61 H61B . . 110.0 ?
    H61A C61 H61B . . 108.4 ?
    C61 C62 H62A . . 109.5 ?
    C61 C62 H62B . . 109.5 ?
    H62A C62 H62B . . 109.5 ?
    C61 C62 H62C . . 109.5 ?
    H62A C62 H62C . . 109.5 ?
    H62B C62 H62C . . 109.5 ?
loop_
    _geom_torsion_atom_site_label_1
    _geom_torsion_atom_site_label_2
    _geom_torsion_atom_site_label_3
    _geom_torsion_atom_site_label_4
    _geom_torsion_site_symmetry_1
    _geom_torsion_site_symmetry_2
    _geom_torsion_site_symmetry_3
    _geom_torsion_site_symmetry_4
    _geom_torsion
    _geom_torsion_publ_flag
    O3 P1 O1 C51 . . . . 64.82(12) ?
    O2 P1 O1 C51 . . . . -60.30(12) ?
    C44 P1 O1 C51 . . . . -170.42(11) ?
    O3 P1 O2 C61 . . . . 59.59(11) ?
    O1 P1 O2 C61 . . . . -174.05(10) ?
    C44 P1 O2 C61 . . . . -67.41(11) ?
    C16 C11 C12 C13 . . . . 0.5(2) ?
    C41 C11 C12 C13 . . . . -178.66(13) ?
    C11 C12 C13 N14 . . . . 0.1(2) ?
    C11 C12 C13 C21 . . . . 178.06(13) ?
    C12 C13 N14 C15 . . . . -0.6(2) ?
    C21 C13 N14 C15 . . . . -178.60(12) ?
    C13 N14 C15 C16 . . . . 0.4(2) ?
    C13 N14 C15 C31 . . . . 178.91(12) ?
    C12 C11 C16 C15 . . . . -0.6(2) ?
    C41 C11 C16 C15 . . . . 178.51(13) ?
    N14 C15 C16 C11 . . . . 0.2(2) ?
    C31 C15 C16 C11 . . . . -178.24(12) ?
    N14 C13 C21 N22 . . . . 174.58(12) ?
    C12 C13 C21 N22 . . . . -3.5(2) ?
    N14 C13 C21 C26 . . . . -4.2(2) ?
    C12 C13 C21 C26 . . . . 177.82(13) ?
    C26 C21 N22 C23 . . . . 1.4(2) ?
    C13 C21 N22 C23 . . . . -177.27(12) ?
    C21 N22 C23 C24 . . . . -0.6(2) ?
    N22 C23 C24 C25 . . . . -0.5(2) ?
    C23 C24 C25 C26 . . . . 0.6(2) ?
    C24 C25 C26 C21 . . . . 0.2(2) ?
    N22 C21 C26 C25 . . . . -1.3(2) ?
    C13 C21 C26 C25 . . . . 177.38(14) ?
    N14 C15 C31 N32 . . . . 179.95(12) ?
    C16 C15 C31 N32 . . . . -1.51(19) ?
    N14 C15 C31 C36 . . . . -2.4(2) ?
    C16 C15 C31 C36 . . . . 176.11(13) ?
    C36 C31 N32 C33 . . . . 0.3(2) ?
    C15 C31 N32 C33 . . . . 177.95(12) ?
    C31 N32 C33 C34 . . . . -0.9(2) ?
    N32 C33 C34 C35 . . . . 0.7(2) ?
    C33 C34 C35 C36 . . . . 0.1(2) ?
    C34 C35 C36 C31 . . . . -0.6(2) ?
    N32 C31 C36 C35 . . . . 0.4(2) ?
    C15 C31 C36 C35 . . . . -177.07(14) ?
    C16 C11 C41 C42 . . . . 145.39(14) ?
    C12 C11 C41 C42 . . . . -35.5(2) ?
    C16 C11 C41 C46 . . . . -33.99(19) ?
    C12 C11 C41 C46 . . . . 145.12(14) ?
    C46 C41 C42 C43 . . . . 1.4(2) ?
    C11 C41 C42 C43 . . . . -177.99(13) ?
    C41 C42 C43 C44 . . . . -0.1(2) ?
    C42 C43 C44 C45 . . . . -1.2(2) ?
    C42 C43 C44 P1 . . . . 178.75(11) ?
    O3 P1 C44 C43 . . . . 6.93(14) ?
    O1 P1 C44 C43 . . . . -119.67(12) ?
    O2 P1 C44 C43 . . . . 134.48(11) ?
    O3 P1 C44 C45 . . . . -173.13(11) ?
    O1 P1 C44 C45 . . . . 60.27(12) ?
    O2 P1 C44 C45 . . . . -45.58(13) ?
    C43 C44 C45 C46 . . . . 1.3(2) ?
    P1 C44 C45 C46 . . . . -178.67(11) ?
    C44 C45 C46 C41 . . . . 0.0(2) ?
    C42 C41 C46 C45 . . . . -1.3(2) ?
    C11 C41 C46 C45 . . . . 178.09(13) ?
    P1 O1 C51 C52 . . . . -166.13(10) ?
    P1 O2 C61 C62 . . . . 135.67(11) ?
_iucr_refine_instructions_details
;
TITL chyba1 in P2(1)/c
CELL 0.71073  12.5290  13.0264  14.5681  90.000 111.674  90.000
ZERR    4.00   0.0004   0.0004   0.0005   0.000   0.003   0.000
LATT  1
SYMM -X, 0.5+Y, 0.5-Z
SFAC C H N O P
UNIT 100 96 12 12 4
L.S. 12
BOND $H
FMAP 2
PLAN 10
OMIT 0 50
TEMP -153
SIZE 0.40 0.40 0.30
ACTA
WGHT    0.042800
FVAR       0.14822
P1    5    0.501199    0.720763   -0.001999    11.00000    0.02052    0.01997 =
         0.02000    0.00025    0.00562   -0.00170
O1    4    0.465304    0.836497   -0.024921    11.00000    0.02673    0.02113 =
         0.02639    0.00435    0.00022   -0.00127
O2    4    0.393641    0.676114    0.016870    11.00000    0.02025    0.02028 =
         0.02638    0.00151    0.00689   -0.00035
O3    4    0.531638    0.665160   -0.076622    11.00000    0.02780    0.03157 =
         0.02164   -0.00323    0.00858   -0.00475
C11   1    0.891356    0.759054    0.399198    11.00000    0.01921    0.02232 =
         0.02021    0.00248    0.00933   -0.00053
C12   1    0.980931    0.688364    0.435987    11.00000    0.02118    0.02237 =
         0.01891   -0.00257    0.00723   -0.00136
AFIX  43
H12A  2    0.983925    0.630027    0.397879    11.00000   -1.20000
AFIX   0
C13   1    1.066114    0.703912    0.529143    11.00000    0.02009    0.02216 =
         0.02016    0.00194    0.00792   -0.00311
N14   3    1.065037    0.785755    0.585915    11.00000    0.02177    0.02412 =
         0.01894    0.00165    0.00720   -0.00202
C15   1    0.978640    0.854417    0.549828    11.00000    0.01645    0.02244 =
         0.01843    0.00340    0.00687   -0.00251
C16   1    0.891948    0.843093    0.457794    11.00000    0.01628    0.02076 =
         0.01820    0.00322    0.00622    0.00126
AFIX  43
H16A  2    0.832772    0.893085    0.434821    11.00000   -1.20000
AFIX   0
C21   1    1.161562    0.628843    0.572978    11.00000    0.01918    0.02481 =
         0.01974    0.00218    0.00711   -0.00302
N22   3    1.158255    0.542732    0.520776    11.00000    0.02525    0.02605 =
         0.02685    0.00245    0.00866    0.00174
C23   1    1.241314    0.473143    0.561952    11.00000    0.02929    0.02481 =
         0.03486    0.00293    0.01391    0.00120
AFIX  43
H23A  2    1.239786    0.411712    0.526343    11.00000   -1.20000
AFIX   0
C24   1    1.329015    0.485317    0.653028    11.00000    0.02033    0.02925 =
         0.03497    0.01241    0.00704    0.00283
AFIX  43
H24A  2    1.385464    0.433455    0.679111    11.00000   -1.20000
AFIX   0
C25   1    1.332468    0.574688    0.705066    11.00000    0.02108    0.03684 =
         0.02711    0.00604    0.00210   -0.00326
AFIX  43
H25A  2    1.391872    0.585895    0.767501    11.00000   -1.20000
AFIX   0
C26   1    1.248034    0.647320    0.664646    11.00000    0.02265    0.02618 =
         0.02356    0.00005    0.00480   -0.00252
AFIX  43
H26A  2    1.248733    0.709486    0.698960    11.00000   -1.20000
AFIX   0
C31   1    0.978140    0.943057    0.614612    11.00000    0.01655    0.02282 =
         0.01942    0.00283    0.00731   -0.00279
N32   3    0.891267    1.010707    0.577195    11.00000    0.02153    0.02845 =
         0.02463   -0.00423    0.00574   -0.00091
C33   1    0.886295    1.089499    0.634768    11.00000    0.02188    0.03102 =
         0.03230   -0.00686    0.00928   -0.00053
AFIX  43
H33A  2    0.826082    1.138100    0.608712    11.00000   -1.20000
AFIX   0
C34   1    0.964537    1.103801    0.730487    11.00000    0.02915    0.03220 =
         0.02633   -0.01061    0.01410   -0.00742
AFIX  43
H34A  2    0.957687    1.160209    0.769280    11.00000   -1.20000
AFIX   0
C35   1    1.052275    1.033714    0.767361    11.00000    0.03077    0.03795 =
         0.01950   -0.00415    0.00379   -0.00402
AFIX  43
H35A  2    1.107258    1.041042    0.832559    11.00000   -1.20000
AFIX   0
C36   1    1.059856    0.952692    0.708980    11.00000    0.02428    0.02755 =
         0.01910    0.00130    0.00283    0.00099
AFIX  43
H36A  2    1.120425    0.904159    0.733300    11.00000   -1.20000
AFIX   0
C41   1    0.796110    0.746234    0.301295    11.00000    0.01991    0.01715 =
         0.01977    0.00105    0.00536   -0.00099
C42   1    0.814949    0.703418    0.220643    11.00000    0.01674    0.02726 =
         0.02608   -0.00259    0.00663    0.00345
AFIX  43
H42A  2    0.889542    0.679793    0.228460    11.00000   -1.20000
AFIX   0
C43   1    0.726224    0.694899    0.129230    11.00000    0.02456    0.02572 =
         0.02149   -0.00438    0.00978   -0.00009
AFIX  43
H43A  2    0.740799    0.665693    0.075252    11.00000   -1.20000
AFIX   0
C44   1    0.615946    0.728807    0.115922    11.00000    0.01966    0.01516 =
         0.02165    0.00204    0.00721   -0.00070
C45   1    0.596410    0.769877    0.197539    11.00000    0.01646    0.01918 =
         0.02312    0.00221    0.00632    0.00221
AFIX  43
H45A  2    0.521457    0.792071    0.190167    11.00000   -1.20000
AFIX   0
C46   1    0.685154    0.778386    0.288630    11.00000    0.02273    0.01565 =
         0.02047   -0.00091    0.00926    0.00158
AFIX  43
H46A  2    0.670422    0.806356    0.343013    11.00000   -1.20000
AFIX   0
C51   1    0.362293    0.866364   -0.107524    11.00000    0.02625    0.03000 =
         0.02922    0.00622    0.00108    0.00140
AFIX  23
H51A  2    0.293017    0.850567   -0.092744    11.00000   -1.20000
H51B  2    0.357403    0.828416   -0.167827    11.00000   -1.20000
AFIX   0
C52   1    0.369909    0.979848   -0.122866    11.00000    0.02602    0.02687 =
         0.02747    0.00337    0.00702    0.00287
AFIX 137
H52A  2    0.302736    1.002032   -0.179552    11.00000   -1.50000
H52B  2    0.439943    0.994775   -0.135465    11.00000   -1.50000
H52C  2    0.372011    1.016711   -0.063581    11.00000   -1.50000
AFIX   0
C61   1    0.399032    0.569724    0.050768    11.00000    0.02392    0.01802 =
         0.02945    0.00166    0.00866   -0.00057
AFIX  23
H61A  2    0.479380    0.544911    0.074836    11.00000   -1.20000
H61B  2    0.352237    0.525063   -0.004402    11.00000   -1.20000
AFIX   0
C62   1    0.353567    0.566127    0.132832    11.00000    0.03507    0.03124 =
         0.02872    0.00245    0.01149   -0.00436
AFIX 137
H62A  2    0.356178    0.495325    0.156309    11.00000   -1.50000
H62B  2    0.274035    0.590739    0.108343    11.00000   -1.50000
H62C  2    0.400843    0.609971    0.187354    11.00000   -1.50000
HKLF 4
REM  chyba1 in P2(1)/c
REM R1 =  0.0298 for   2809 Fo > 4sig(Fo)  and  0.0492 for all   3886 data
REM    291 parameters refined using      0 restraints
END
WGHT      0.0421      0.0000
REM Highest difference peak  0.259,  deepest hole -0.356,  1-sigma level  0.037
Q1    1   0.5597  0.7143  0.0666  11.00000  0.05    0.26
Q2    1   0.8485  0.7543  0.3463  11.00000  0.05    0.22
Q3    1   1.2121  0.6480  0.6093  11.00000  0.05    0.20
Q4    1   0.8455  1.0136  0.4985  11.00000  0.05    0.19
Q5    1   0.8202  0.7580  0.2601  11.00000  0.05    0.19
Q6    1   1.1354  0.7990  0.6554  11.00000  0.05    0.18
Q7    1   0.6546  0.7064  0.1204  11.00000  0.05    0.18
Q8    1   1.0168  0.6814  0.4976  11.00000  0.05    0.17
Q9    1   0.6031  0.7284  0.1481  11.00000  0.05    0.17
Q10   1   1.3041  0.6158  0.6634  11.00000  0.05    0.17
;
