# Supplementary material for: Diethyl [4-(2,2′:6′,2′′-terpyridine-4′-yl)phen­yl]phospho­nate
Source: Acta Crystallogr Sect E Struct Rep Online. 2013 Nov 27;69(Pt 12):o1824. doi: 10.1107/S1600536813031541 (PMC3885073; doi:10.1107/S1600536813031541)
Supplement: Supplementary file 2 [file e-69-o1824-Isup2.hkl]

# 
# h,k,l, Fc-squared, Fo-squared, sigma(Fo-squared) and status flag 
# 
data_I
_shelx_title ' chyba1 in P2(1)/c' 
_shelx_refln_list_code          4 
_shelx_F_calc_maximum      270.85 
_exptl_crystal_F_000       936.00 
_reflns_d_resolution_high  0.8410 
 
loop_ 
 _symmetry_equiv_pos_as_xyz 
 'x, y, z' 
 '-x, y+1/2, -z+1/2' 
 '-x, -y, -z' 
 'x, -y-1/2, z-1/2' 
 
_cell_length_a    12.5290 
_cell_length_b    13.0264 
_cell_length_c    14.5681 
_cell_angle_alpha  90.000 
_cell_angle_beta  111.674 
_cell_angle_gamma  90.000 
 
_shelx_F_squared_multiplier     1.000 
 
loop_ 
 _refln_index_h 
 _refln_index_k 
 _refln_index_l 
 _refln_F_squared_calc 
 _refln_F_squared_meas 
 _refln_F_squared_sigma 
 _refln_observed_status 
   2   0   0    14891.11    15592.83     62.82 o 
   3   0   0     1808.14     1693.65     11.07 o 
   4   0   0     1030.60     1117.65      9.80 o 
   5   0   0      453.79      405.77      8.22 o 
   6   0   0     1087.51     1008.92     12.49 o 
   7   0   0     3685.49     3771.10     24.49 o 
   8   0   0     2499.10     2516.34     56.44 o 
   9   0   0     1395.34     1386.54     47.80 o 
  10   0   0      387.44      324.56     33.68 o 
  11   0   0      300.72      272.21     39.15 o 
  12   0   0      112.89      136.10     41.88 o 
  13   0   0      193.11      188.91     45.98 o 
   2   1   0      160.28      143.92      4.12 o 
   3   1   0     2247.06     2202.73      8.83 o 
   4   1   0      530.68      545.75      5.78 o 
   5   1   0        4.12        8.58      3.80 o 
   6   1   0      536.30      524.94      6.76 o 
   7   1   0       88.06       73.08      5.56 o 
   8   1   0        1.14        0.00     12.23 o 
   9   1   0      105.87       80.77     19.13 o 
  10   1   0      465.29      475.16     26.07 o 
  11   1   0     2069.05     1951.98     43.93 o 
  12   1   0      631.67      694.57     32.83 o 
  13   1   0      333.17      334.56     34.78 o 
   0   2   0     6822.34     7306.09     32.77 o 
   1   2   0     5597.91     5808.35     15.71 o 
   2   2   0     4066.50     4026.03     11.68 o 
   3   2   0     6890.58     6703.88     15.02 o 
   4   2   0     5634.91     5387.97     17.10 o 
   5   2   0      425.29      394.22      5.25 o 
   6   2   0        9.49        5.81      4.53 o 
   7   2   0      591.26      555.14     10.02 o 
   8   2   0      105.06       98.38      9.44 o 
   9   2   0     1498.42     1457.69     34.44 o 
  10   2   0     2812.43     2802.69     47.96 o 
  11   2   0       55.35       68.21     22.50 o 
  12   2   0       42.78       25.60     26.39 o 
  13   2   0       40.23       50.07     32.51 o 
   1   3   0    25382.04    25414.78     41.18 o 
   2   3   0     1933.22     1898.14     11.40 o 
   3   3   0     2014.29     2067.68      9.67 o 
   4   3   0      711.09      739.85      6.70 o 
   5   3   0     4560.39     4727.77     17.00 o 
   6   3   0        0.04        0.00      4.77 o 
   7   3   0       84.97       95.65      8.63 o 
   8   3   0        0.99        3.45      8.60 o 
   9   3   0        2.28        0.00     12.38 o 
  10   3   0        3.93       20.92     20.59 o 
  11   3   0      289.65      277.49     29.39 o 
  12   3   0       25.63       55.10     28.96 o 
  13   3   0      107.29       94.97     35.01 o 
   0   4   0     6649.39     6834.75     32.40 o 
   1   4   0      371.01      316.82      7.35 o 
   2   4   0       28.20       48.67      4.00 o 
   3   4   0       65.99       52.98      4.24 o 
   4   4   0      254.35      310.28      5.47 o 
   5   4   0     1065.33     1094.23      8.95 o 
   6   4   0        3.49        6.87      5.15 o 
   7   4   0     2250.39     2283.94     20.10 o 
   8   4   0        1.74       11.85      9.31 o 
   9   4   0      436.67      451.29     16.93 o 
  10   4   0     1089.22     1064.24     26.88 o 
  11   4   0      634.49      684.54     31.06 o 
  12   4   0      144.03      164.88     34.05 o 
  13   4   0      101.36       99.18     38.41 o 
   1   5   0     1417.02     1502.38     11.03 o 
   2   5   0     1165.09     1195.49      9.56 o 
   3   5   0      721.34      752.20      7.97 o 
   4   5   0      856.34     1022.19      9.44 o 
   5   5   0      163.74      156.24      5.41 o 
   6   5   0      385.13      369.39      8.11 o 
   7   5   0      155.54      148.73      9.63 o 
   8   5   0       28.58       26.89     10.35 o 
   9   5   0        8.27       14.16     11.15 o 
  10   5   0        5.99        3.21     15.75 o 
  11   5   0       66.53       50.59     22.01 o 
  12   5   0       96.03       81.32     32.49 o 
  13   5   0       41.37       27.87     38.44 o 
   0   6   0      881.50      935.22     16.62 o 
   1   6   0      131.39      133.51      5.93 o 
   2   6   0       93.72       97.03      5.75 o 
   3   6   0        8.38       13.43      4.43 o 
   4   6   0      392.72      409.78      7.33 o 
   5   6   0       57.87       76.59      5.92 o 
   6   6   0      155.59      179.31      8.74 o 
   7   6   0      214.42      241.81     10.86 o 
   8   6   0       31.83       36.18     10.74 o 
   9   6   0      156.16      186.67     13.18 o 
  10   6   0      540.92      540.68     20.42 o 
  11   6   0      648.17      672.80     26.80 o 
  12   6   0       63.87       50.34     28.57 o 
   1   7   0      145.27      165.84      6.77 o 
   2   7   0      538.52      537.09      8.79 o 
   3   7   0      847.92      927.26     10.08 o 
   4   7   0      951.05     1013.06     10.83 o 
   5   7   0      585.68      599.67      9.48 o 
   6   7   0      116.52      108.42      9.51 o 
   7   7   0      604.30      578.55     14.03 o 
   8   7   0       25.01       10.12     12.16 o 
   9   7   0      399.67      363.01     15.93 o 
  10   7   0      296.66      243.61     25.42 o 
  11   7   0        3.99        0.00     24.55 o 
  12   7   0      345.39      354.62     41.67 o 
   0   8   0      364.56      397.94     14.76 o 
   1   8   0       25.60       29.06      6.96 o 
   2   8   0      704.43      762.44     12.38 o 
   3   8   0      401.43      411.59      9.01 o 
   4   8   0      268.58      293.53      9.46 o 
   5   8   0       55.46       45.43      8.05 o 
   6   8   0        0.15        6.58     10.07 o 
   7   8   0       39.33       33.73     12.91 o 
   8   8   0       91.84       66.87     14.39 o 
   9   8   0      232.77      203.85     17.92 o 
  10   8   0       33.15       43.64     18.21 o 
  11   8   0        4.65        0.00     27.23 o 
   1   9   0       93.94      105.16      8.90 o 
   2   9   0        5.74        0.00      8.81 o 
   3   9   0      930.97      969.87     12.77 o 
   4   9   0      395.69      407.93     10.54 o 
   5   9   0      160.31      161.22     11.83 o 
   6   9   0      193.83      176.88     15.01 o 
   7   9   0      120.41       90.89     15.85 o 
   8   9   0      147.17      165.57     17.92 o 
   9   9   0      242.48      229.78     21.43 o 
  10   9   0      532.54      524.05     23.15 o 
  11   9   0       91.25       72.41     37.13 o 
   0  10   0      273.98      264.02     14.44 o 
   1  10   0        3.88        2.01      8.63 o 
   2  10   0       15.23        7.33      9.07 o 
   3  10   0       73.59       57.56      8.89 o 
   4  10   0        2.49        0.67      9.10 o 
   5  10   0      367.35      358.25     15.41 o 
   6  10   0        4.01        0.00     15.29 o 
   7  10   0       20.76        8.45     16.25 o 
   8  10   0       53.86       45.54     18.55 o 
   9  10   0      112.89      126.96     22.90 o 
  10  10   0       72.78       64.25     24.96 o 
   1  11   0       89.20       88.80     10.47 o 
   2  11   0     1506.46     1497.08     19.52 o 
   3  11   0      698.36      672.92     12.77 o 
   4  11   0       45.48       31.09     10.20 o 
   5  11   0        6.87        0.00     14.12 o 
   6  11   0       13.61       11.06     15.19 o 
   7  11   0       24.07        0.00     18.38 o 
   8  11   0        4.07        0.00     20.79 o 
   9  11   0        2.49       15.37     22.80 o 
   0  12   0       48.82       55.36     15.90 o 
   1  12   0      361.10      363.27     12.65 o 
   2  12   0       16.23       25.18     11.17 o 
   3  12   0        0.02        0.00     10.16 o 
   4  12   0      409.85      415.14     13.34 o 
   5  12   0        6.78       12.44     16.07 o 
   6  12   0      268.69      260.96     20.71 o 
   7  12   0      137.99      161.77     20.44 o 
   8  12   0      128.57      126.51     25.81 o 
   1  13   0      143.94      143.63     14.59 o 
   2  13   0      126.73      107.19     12.63 o 
   3  13   0       24.23        6.00     12.05 o 
   4  13   0       16.92       12.31     17.91 o 
   5  13   0        7.10        0.00     18.58 o 
   6  13   0       31.57       42.81     20.87 o 
   7  13   0        0.40        0.00     22.87 o 
   0  14   0      476.56      516.32     24.42 o 
   1  14   0      310.13      337.79     17.26 o 
   2  14   0       90.27       98.09     14.39 o 
   3  14   0       10.51        4.21     14.27 o 
   4  14   0       13.04        6.79     20.27 o 
   5  14   0      327.46      352.12     24.36 o 
   1  15   0        0.12       10.84     17.87 o 
   2  15   0       91.40       77.76     16.84 o 
   3  15   0        0.40        0.00     18.23 o 
 -14   1   1      114.55       94.17     37.77 o 
 -13   1   1     1869.40     1872.27     48.44 o 
 -12   1   1      576.69      615.05     40.97 o 
 -11   1   1       51.81       30.66     22.05 o 
 -10   1   1       85.92       68.71     20.59 o 
  -9   1   1        1.06        0.00     16.57 o 
  -8   1   1      128.77      142.44      6.89 o 
  -7   1   1       16.36       14.60      5.76 o 
  -6   1   1       38.05       45.35      4.63 o 
  -5   1   1      184.23      173.18      5.18 o 
  -4   1   1      284.71      297.61      5.35 o 
  -3   1   1     3929.28     3929.35     12.80 o 
  -2   1   1     1791.72     1815.57     10.56 o 
   1   1   1     2130.06     2139.89     13.52 o 
   2   1   1    15167.09    14789.34     23.68 o 
   3   1   1     1387.07     1426.55     11.12 o 
   4   1   1      164.51      171.83      3.62 o 
   5   1   1      539.97      514.25      5.46 o 
   6   1   1     1434.16     1377.25     10.80 o 
   7   1   1       20.39       11.35      9.69 o 
   8   1   1      482.23      493.90     17.28 o 
   9   1   1       64.75       54.62     18.49 o 
  10   1   1     3827.43     3822.80     55.84 o 
  11   1   1        0.00       28.30     23.00 o 
  12   1   1        8.66       19.92     26.88 o 
  13   1   1       29.47       29.45     34.28 o 
 -14   2   1      514.59      475.46     46.59 o 
 -13   2   1       33.57       44.86     30.73 o 
 -12   2   1       15.69        0.00     25.43 o 
 -11   2   1      224.76      224.32     27.01 o 
 -10   2   1      117.64       89.36     20.76 o 
  -9   2   1      361.02      333.06     13.61 o 
  -8   2   1      139.32      117.94      7.98 o 
  -7   2   1     1510.67     1566.63     12.71 o 
  -6   2   1     1510.74     1564.38      9.66 o 
  -5   2   1     2046.82     2130.60     11.60 o 
  -4   2   1      511.91      523.13      5.72 o 
  -3   2   1      955.81     1022.65      7.08 o 
  -2   2   1     1253.35     1275.43      7.48 o 
  -1   2   1      568.80      616.45      7.64 o 
   0   2   1       39.80       50.43      3.31 o 
   1   2   1     3567.23     3447.18     17.42 o 
   2   2   1      845.92      827.82      7.73 o 
   3   2   1      997.86      946.50      5.90 o 
   4   2   1       88.90       87.80      3.29 o 
   5   2   1      246.16      254.76      4.91 o 
   6   2   1     1558.58     1591.17     11.50 o 
   7   2   1     2401.10     2358.07     18.83 o 
   8   2   1      355.67      342.89     14.19 o 
   9   2   1     1422.40     1385.91     26.82 o 
  10   2   1      394.72      391.32     25.59 o 
  11   2   1      232.22      266.27     30.57 o 
  12   2   1      154.05      128.60     30.59 o 
  13   2   1       17.63        6.99     34.28 o 
 -13   3   1        9.06        0.29     32.03 o 
 -12   3   1        0.04        0.91     26.72 o 
 -11   3   1      106.59      115.81     23.97 o 
 -10   3   1     1105.53     1074.86     33.15 o 
  -9   3   1      963.72      910.68     15.35 o 
  -8   3   1       38.21       30.49      9.09 o 
  -7   3   1      143.10      138.23      6.37 o 
  -6   3   1     1000.87     1157.64     10.11 o 
  -5   3   1     1239.34     1417.65      9.04 o 
  -4   3   1        4.18       14.69      3.84 o 
  -3   3   1        1.79        4.44      3.93 o 
  -2   3   1     2292.80     2281.38     10.76 o 
  -1   3   1     4930.64     4969.56     15.41 o 
   0   3   1     5867.94     6051.35     16.26 o 
   1   3   1      811.28      815.70      7.77 o 
   2   3   1     1123.90     1152.15      7.74 o 
   3   3   1      737.15      677.64      5.79 o 
   4   3   1       16.41        6.50      3.49 o 
   5   3   1      217.94      240.32      4.93 o 
   6   3   1     1567.07     1554.15     13.55 o 
   7   3   1      158.60      153.12      9.03 o 
   8   3   1     2098.24     2149.04     26.64 o 
   9   3   1      235.19      238.60     15.04 o 
  10   3   1       29.77       28.50     21.21 o 
  11   3   1      397.12      409.97     31.00 o 
  12   3   1      191.36      209.36     32.93 o 
  13   3   1      181.37      148.88     40.17 o 
 -13   4   1      113.20       91.12     35.40 o 
 -12   4   1       22.99       11.26     28.92 o 
 -11   4   1      230.35      217.22     22.63 o 
 -10   4   1       64.31       51.52     16.62 o 
  -9   4   1       43.30       40.67     10.64 o 
  -8   4   1     2357.78     2484.51     22.15 o 
  -7   4   1        4.73        0.00      5.90 o 
  -6   4   1     1193.55     1252.18     10.95 o 
  -5   4   1     1353.38     1442.28     10.34 o 
  -4   4   1        0.09        1.66      3.96 o 
  -3   4   1        0.55        0.00      3.82 o 
  -2   4   1      478.19      508.00      5.81 o 
  -1   4   1     9143.74     9300.95     50.58 o 
   0   4   1        4.18       10.75      4.94 o 
   1   4   1      175.31      195.27      6.13 o 
   2   4   1       41.91       41.76      4.18 o 
   3   4   1      401.41      434.63      5.91 o 
   4   4   1       59.89       71.93      4.25 o 
   5   4   1      786.54      889.69      8.34 o 
   6   4   1     1949.36     1992.66     17.91 o 
   7   4   1      126.52      157.04      9.43 o 
   8   4   1      957.23      977.37     15.56 o 
   9   4   1      196.69      188.11     16.08 o 
  10   4   1      185.93      176.36     19.06 o 
  11   4   1        2.40        5.02     26.55 o 
  12   4   1       19.34       14.27     31.67 o 
  13   4   1      126.36       93.30     39.43 o 
 -13   5   1      155.98      169.02     40.05 o 
 -12   5   1       14.84       17.95     24.52 o 
 -11   5   1       39.70       50.34     20.08 o 
 -10   5   1     1152.65     1144.05     18.64 o 
  -9   5   1      594.02      584.58     14.18 o 
  -8   5   1      545.71      553.69     13.22 o 
  -7   5   1       89.45       66.08      7.72 o 
  -6   5   1      152.50      135.45      6.12 o 
  -5   5   1      829.57      797.81      8.71 o 
  -4   5   1      736.47      671.42      7.08 o 
  -3   5   1       11.27        6.93      4.25 o 
  -2   5   1       73.03       57.34      4.15 o 
  -1   5   1     1774.56     1705.18     12.33 o 
   0   5   1     1085.20     1101.62      9.86 o 
   1   5   1     1404.99     1525.21     12.11 o 
   2   5   1      466.15      394.35      6.82 o 
   3   5   1     6136.99     6532.94     18.98 o 
   4   5   1      273.57      348.02      5.91 o 
   5   5   1     2286.90     2259.45     12.60 o 
   6   5   1      104.51      108.28      9.28 o 
   7   5   1      977.88      983.97     15.27 o 
   8   5   1      311.99      309.39     11.85 o 
   9   5   1      887.31      903.15     21.26 o 
  10   5   1      199.93      158.24     20.22 o 
  11   5   1       92.94       80.45     22.79 o 
  12   5   1      434.80      468.64     39.91 o 
 -13   6   1      100.29      103.59     40.22 o 
 -12   6   1        1.76        0.00     26.37 o 
 -11   6   1      171.92      155.75     25.04 o 
 -10   6   1      310.14      317.56     15.22 o 
  -9   6   1      341.48      351.27     13.47 o 
  -8   6   1       46.74       43.26     10.27 o 
  -7   6   1        0.47        0.34      9.21 o 
  -6   6   1      255.38      272.97      7.29 o 
  -5   6   1       78.76       90.04      5.98 o 
  -4   6   1      111.51      112.57      5.94 o 
  -3   6   1      354.71      340.23      6.20 o 
  -2   6   1       16.47       18.71      4.42 o 
  -1   6   1       59.45       62.37      5.47 o 
   0   6   1     1680.80     1859.85     14.42 o 
   1   6   1     1768.81     1822.34     14.35 o 
   2   6   1      233.41      226.98      6.46 o 
   3   6   1      157.05      146.28      5.28 o 
   4   6   1      248.20      282.68      6.52 o 
   5   6   1      729.60      711.16     10.19 o 
   6   6   1      129.44      127.39      9.56 o 
   7   6   1      165.10      161.35     10.91 o 
   8   6   1        6.18       11.72     10.94 o 
   9   6   1       42.88       47.10     15.73 o 
  10   6   1        0.29        0.00     17.80 o 
  11   6   1       69.25       57.64     24.18 o 
  12   6   1        0.20        3.33     28.94 o 
 -12   7   1        4.37       14.59     34.08 o 
 -11   7   1      694.43      686.47     24.03 o 
 -10   7   1      263.02      292.97     16.20 o 
  -9   7   1     1676.42     1662.13     21.79 o 
  -8   7   1      785.10      786.32     15.91 o 
  -7   7   1     1428.33     1369.52     16.87 o 
  -6   7   1      370.73      359.56      8.28 o 
  -5   7   1       45.36       48.36      6.91 o 
  -4   7   1     1083.05     1032.59     10.99 o 
  -3   7   1      104.86      115.02      5.96 o 
  -2   7   1      241.71      211.74      7.56 o 
  -1   7   1     3653.34     3654.55     21.20 o 
   0   7   1     4804.96     4860.86     24.19 o 
   1   7   1     4560.95     4715.88     24.01 o 
   2   7   1       46.38       22.37      7.02 o 
   3   7   1      137.24      128.87      6.53 o 
   4   7   1        9.77        0.00      6.45 o 
   5   7   1      561.17      537.52     12.12 o 
   6   7   1      839.17      865.22     16.97 o 
   7   7   1      618.23      632.01     16.06 o 
   8   7   1      503.89      493.05     15.36 o 
   9   7   1      594.36      554.77     19.34 o 
  10   7   1        8.48        0.00     22.35 o 
  11   7   1        0.26        0.00     26.11 o 
  12   7   1      792.38      886.63     43.87 o 
 -12   8   1       81.93       43.57     37.98 o 
 -11   8   1       38.37       19.53     26.14 o 
 -10   8   1        3.24        2.46     17.17 o 
  -9   8   1      907.60      835.56     19.42 o 
  -8   8   1       10.54        0.00     14.03 o 
  -7   8   1      435.81      413.90     14.51 o 
  -6   8   1       11.15        1.35      8.10 o 
  -5   8   1       22.72       15.67      8.14 o 
  -4   8   1      498.36      470.70     10.81 o 
  -3   8   1     2803.79     2853.94     18.57 o 
  -2   8   1      245.77      279.50      9.85 o 
  -1   8   1        4.28       10.05      6.76 o 
   0   8   1      216.14      222.74      8.70 o 
   1   8   1      311.77      304.79      9.33 o 
   2   8   1       62.75       70.87      8.30 o 
   3   8   1       34.85       38.09      6.88 o 
   4   8   1       16.06        4.28      7.76 o 
   5   8   1      228.56      194.37     13.71 o 
   6   8   1      581.96      544.32     15.62 o 
   7   8   1      153.59      126.99     14.27 o 
   8   8   1       12.20       10.98     14.01 o 
   9   8   1       29.85       21.10     16.25 o 
  10   8   1       52.78       60.55     25.25 o 
  11   8   1      307.72      325.51     33.95 o 
 -11   9   1      165.13      250.53     26.55 o 
 -10   9   1      393.09      422.20     22.97 o 
  -9   9   1      328.45      322.06     20.13 o 
  -8   9   1      368.89      378.53     19.45 o 
  -7   9   1      617.29      596.77     19.62 o 
  -6   9   1      330.52      325.29     11.01 o 
  -5   9   1     2046.08     2075.20     20.23 o 
  -4   9   1     1101.86     1063.45     14.47 o 
  -3   9   1     3128.94     3126.17     21.00 o 
  -2   9   1       51.35       35.88      8.64 o 
  -1   9   1      200.76      194.99      9.47 o 
   0   9   1      263.54      241.08      9.75 o 
   1   9   1       73.30       56.81      8.99 o 
   2   9   1      935.72      924.11     14.38 o 
   3   9   1      968.58      974.22     12.68 o 
   4   9   1      549.79      532.72     10.80 o 
   5   9   1     1473.95     1409.68     24.85 o 
   6   9   1      715.51      711.60     21.09 o 
   7   9   1      174.91      164.58     17.18 o 
   8   9   1       42.69       65.45     18.20 o 
   9   9   1       48.02       63.43     19.45 o 
  10   9   1        0.04        0.00     32.64 o 
 -10  10   1      134.62      144.26     24.68 o 
  -9  10   1       50.65       55.43     20.51 o 
  -8  10   1      738.50      766.28     23.09 o 
  -7  10   1      834.69      833.39     22.63 o 
  -6  10   1      862.25      854.33     22.13 o 
  -5  10   1     1007.00     1040.27     15.47 o 
  -4  10   1      103.46       93.41     10.50 o 
  -3  10   1      236.70      241.53      9.52 o 
  -2  10   1      471.65      477.90     11.83 o 
  -1  10   1       26.81       25.44      8.88 o 
   0  10   1       17.76       24.67      8.54 o 
   1  10   1      399.31      407.30     11.93 o 
   2  10   1      139.46      123.36     10.48 o 
   3  10   1      245.89      227.61      9.39 o 
   4  10   1        8.51        7.49      9.24 o 
   5  10   1      828.97      777.03     23.06 o 
   6  10   1      339.23      364.52     18.79 o 
   7  10   1        0.20        1.13     16.89 o 
   8  10   1      370.41      346.36     21.79 o 
   9  10   1       25.85        7.97     21.96 o 
  10  10   1        0.53        2.70     35.25 o 
 -10  11   1      502.53      500.63     29.05 o 
  -9  11   1      165.42      171.47     25.40 o 
  -8  11   1       30.22       29.91     20.10 o 
  -7  11   1      322.05      317.33     21.05 o 
  -6  11   1      412.43      444.24     17.71 o 
  -5  11   1      286.92      308.33     12.55 o 
  -4  11   1     3727.37     3703.92     27.00 o 
  -3  11   1      360.18      338.46     10.90 o 
  -2  11   1     1728.10     1737.48     17.21 o 
  -1  11   1       17.11       29.18     10.17 o 
   0  11   1      118.09      116.94     11.61 o 
   1  11   1      474.42      454.32     13.14 o 
   2  11   1     1381.65     1359.89     18.73 o 
   3  11   1      217.28      229.95     10.45 o 
   4  11   1      138.32      133.65     16.07 o 
   5  11   1      357.15      365.63     17.45 o 
   6  11   1      556.02      585.81     23.73 o 
   7  11   1      560.89      529.34     21.54 o 
   8  11   1      110.61      149.12     23.96 o 
   9  11   1       22.33       16.16     24.83 o 
  -9  12   1       79.54       81.68     32.84 o 
  -8  12   1        0.05        0.00     23.89 o 
  -7  12   1       55.18       47.28     18.78 o 
  -6  12   1        0.20        0.00     16.89 o 
  -5  12   1      132.50      112.05     14.66 o 
  -4  12   1       16.40        2.57     11.78 o 
  -3  12   1       94.59       92.42     11.16 o 
  -2  12   1      883.70      899.96     14.40 o 
  -1  12   1      874.90      902.29     15.91 o 
   0  12   1       34.05       34.78     11.67 o 
   1  12   1        0.55        0.00     11.39 o 
   2  12   1      170.69      157.38     13.52 o 
   3  12   1       35.86       26.82     11.27 o 
   4  12   1       35.84       12.80     15.63 o 
   5  12   1       11.71        7.50     16.35 o 
   6  12   1        6.78        0.00     18.11 o 
   7  12   1       51.03       59.66     20.06 o 
   8  12   1        0.37        6.25     25.36 o 
  -7  13   1       36.51       41.25     21.92 o 
  -6  13   1       27.95       30.23     19.87 o 
  -5  13   1       79.95       80.02     19.47 o 
  -4  13   1       82.81       62.10     13.43 o 
  -3  13   1      139.59      139.40     13.61 o 
  -2  13   1      345.38      324.36     13.32 o 
  -1  13   1       93.79      115.94     14.12 o 
   0  13   1     1482.40     1488.01     20.24 o 
   1  13   1        5.98        1.85     13.52 o 
   2  13   1      611.17      625.04     16.46 o 
   3  13   1      134.79      139.35     14.42 o 
   4  13   1        7.77        8.72     17.65 o 
   5  13   1       80.35       82.91     20.49 o 
   6  13   1      309.90      336.71     24.02 o 
   7  13   1       89.84      106.92     24.46 o 
  -6  14   1        0.27        0.00     23.78 o 
  -5  14   1       97.22       93.44     22.51 o 
  -4  14   1       32.25       36.17     15.82 o 
  -3  14   1       39.69       44.97     14.01 o 
  -2  14   1      291.94      312.49     16.28 o 
  -1  14   1      252.43      242.49     18.23 o 
   0  14   1      350.07      330.59     17.55 o 
   1  14   1        3.41        0.00     15.46 o 
   2  14   1       21.66       31.67     15.06 o 
   3  14   1      146.03      138.30     21.06 o 
   4  14   1        3.47        0.00     21.46 o 
   5  14   1        0.57        0.00     22.67 o 
  -3  15   1        5.40        0.00     17.15 o 
  -2  15   1      172.07      198.90     18.83 o 
  -1  15   1       35.48       13.56     16.52 o 
   0  15   1       49.63       46.77     17.78 o 
   1  15   1       77.46       76.50     18.36 o 
   2  15   1       20.45       17.44     16.44 o 
   3  15   1       46.34       46.68     23.37 o 
 -14   0   2        3.50        0.00     50.53 o 
 -13   0   2      392.14      394.66     54.62 o 
 -12   0   2      103.19      110.16     36.87 o 
 -11   0   2     1324.56     1412.94     53.26 o 
 -10   0   2      957.84      946.81     43.70 o 
  -9   0   2     1765.90     1652.18     20.79 o 
  -8   0   2     2062.31     2054.87     21.29 o 
  -7   0   2      808.20      927.86     11.92 o 
  -6   0   2      159.77      138.46      7.19 o 
  -5   0   2      390.94      428.02      8.72 o 
  -4   0   2     1076.21     1015.70     14.06 o 
  -3   0   2    21388.82    21120.32    188.40 o 
  -2   0   2    28989.81    29122.30     91.19 o 
  -1   0   2       65.88      100.53      5.92 o 
   1   0   2    12551.55    12753.57     42.32 o 
   2   0   2     8974.84     8794.44     40.93 o 
   3   0   2     6831.23     6888.04     47.34 o 
   4   0   2      125.94      108.18      4.70 o 
   5   0   2     2398.46     2329.09     15.57 o 
   6   0   2      591.40      584.07     18.26 o 
   7   0   2     1215.71     1078.17     24.71 o 
   8   0   2     8133.44     8095.72     64.33 o 
   9   0   2      256.82      292.24     31.41 o 
  10   0   2      255.14      317.73     35.51 o 
  11   0   2      964.43      908.58     48.25 o 
  12   0   2     1564.98     1627.79     64.18 o 
  13   0   2        6.94       12.75     52.35 o 
 -14   1   2      176.07      146.06     37.33 o 
 -13   1   2      247.95      233.44     34.42 o 
 -12   1   2     1699.54     1632.62     66.91 o 
 -11   1   2        0.01        0.00     21.04 o 
 -10   1   2      208.89      181.64     22.53 o 
  -9   1   2      103.01       93.95      8.78 o 
  -8   1   2      205.38      192.38      8.19 o 
  -7   1   2        7.43        8.21      5.87 o 
  -6   1   2     2896.90     3049.22     15.56 o 
  -5   1   2     3728.76     4013.37     14.65 o 
  -4   1   2     3011.38     2909.19     13.07 o 
  -3   1   2      314.27      384.41      5.17 o 
  -2   1   2       60.17       59.10      3.25 o 
  -1   1   2     3867.68     3789.30     16.27 o 
   0   1   2      748.16      767.47      6.52 o 
   1   1   2     4229.41     4312.55     23.48 o 
   2   1   2     2713.34     2913.24     12.28 o 
   3   1   2     4111.30     4113.57     13.14 o 
   4   1   2     1490.49     1539.38     10.72 o 
   5   1   2      346.07      348.06      4.89 o 
   6   1   2      157.27      162.79      6.78 o 
   7   1   2       80.92      108.69     11.25 o 
   8   1   2        4.36        9.58     13.30 o 
   9   1   2     5291.17     5153.52     61.32 o 
  10   1   2     1081.51     1132.34     34.60 o 
  11   1   2      116.73       81.48     25.42 o 
  12   1   2       49.29       50.85     30.57 o 
  13   1   2        2.41        0.00     36.85 o 
 -14   2   2      540.08      597.27     44.21 o 
 -13   2   2      275.40      281.05     36.30 o 
 -12   2   2      429.77      385.62     30.57 o 
 -11   2   2        5.94        0.00     21.24 o 
 -10   2   2      184.93      195.86     17.28 o 
  -9   2   2      928.04      917.38     18.20 o 
  -8   2   2        4.49        8.63      6.67 o 
  -7   2   2     2657.64     2570.32     16.16 o 
  -6   2   2       12.02        2.71      4.79 o 
  -5   2   2     1918.32     1925.70     10.62 o 
  -4   2   2     6207.80     6088.90     19.18 o 
  -3   2   2     6526.61     6886.81     17.46 o 
  -2   2   2    73360.52    73163.19     61.41 o 
  -1   2   2      481.61      471.09      5.57 o 
   0   2   2     3894.63     3833.53     12.52 o 
   1   2   2       27.62       45.87      5.22 o 
   2   2   2     2346.33     2210.85     10.99 o 
   3   2   2     1149.40     1017.71      8.58 o 
   4   2   2      372.61      329.13      6.61 o 
   5   2   2     6023.04     6063.78     23.34 o 
   6   2   2      700.42      659.68      9.65 o 
   7   2   2     1847.02     1827.30     20.00 o 
   8   2   2      961.29      928.96     22.42 o 
   9   2   2      733.13      757.31     26.96 o 
  10   2   2       44.55       23.15     23.29 o 
  11   2   2     1248.72     1248.72     38.46 o 
  12   2   2       18.47        0.00     31.22 o 
  13   2   2       42.96       50.12     38.56 o 
 -14   3   2       93.11      123.64     37.98 o 
 -13   3   2       15.67       19.66     31.37 o 
 -12   3   2       51.78       35.09     27.34 o 
 -11   3   2       13.08        1.21     22.37 o 
 -10   3   2      110.27       99.97     15.57 o 
  -9   3   2        6.79        5.36      9.60 o 
  -8   3   2      258.95      258.55      7.68 o 
  -7   3   2      638.10      700.71      9.24 o 
  -6   3   2     4460.56     4888.72     17.89 o 
  -5   3   2     1141.85     1179.83      8.84 o 
  -4   3   2     3379.02     3518.20     13.38 o 
  -3   3   2       82.27       76.97      4.43 o 
  -2   3   2        8.00       14.27      4.74 o 
  -1   3   2     5735.87     5877.40     15.26 o 
   0   3   2       59.48       60.75      4.58 o 
   1   3   2      778.57      781.74      7.64 o 
   2   3   2        1.84        6.82      3.44 o 
   3   3   2        2.41        1.30      2.88 o 
   4   3   2      101.04       82.25      3.61 o 
   5   3   2      361.72      417.00      8.15 o 
   6   3   2       32.34       29.03      6.95 o 
   7   3   2       41.14       33.78      8.38 o 
   8   3   2        1.65        7.45     11.88 o 
   9   3   2      740.05      694.36     19.07 o 
  10   3   2      103.89      100.64     22.49 o 
  11   3   2       17.70        9.81     27.20 o 
  12   3   2       73.29       34.88     33.15 o 
 -13   4   2      435.65      477.31     36.03 o 
 -12   4   2      446.59      504.49     30.31 o 
 -11   4   2      377.02      388.22     22.36 o 
 -10   4   2      355.15      315.96     13.92 o 
  -9   4   2      505.88      506.11     13.07 o 
  -8   4   2      273.51      256.52      8.06 o 
  -7   4   2        2.78        0.00      6.07 o 
  -6   4   2       69.52       53.50      5.67 o 
  -5   4   2     1387.38     1383.29      9.43 o 
  -4   4   2     3903.45     3881.43     14.73 o 
  -3   4   2     1339.32     1312.18      8.33 o 
  -2   4   2     2195.70     2200.56     11.97 o 
  -1   4   2       14.67       16.11      4.25 o 
   0   4   2      318.93      358.91      6.49 o 
   1   4   2       28.10       48.35      4.94 o 
   2   4   2        5.88       17.66      4.06 o 
   3   4   2       69.83       64.27      3.61 o 
   4   4   2      180.84      205.71      4.40 o 
   5   4   2     1685.45     1762.78     16.19 o 
   6   4   2        0.56        0.00      7.75 o 
   7   4   2     1621.58     1637.39     18.11 o 
   8   4   2     2250.85     2208.21     28.42 o 
   9   4   2       71.62       70.95     15.41 o 
  10   4   2      153.68      145.58     17.89 o 
  11   4   2      108.71      105.25     30.68 o 
  12   4   2      134.34      127.46     37.98 o 
 -13   5   2        0.31       23.90     35.73 o 
 -12   5   2      139.68      141.30     27.68 o 
 -11   5   2       16.04       16.14     19.76 o 
 -10   5   2      321.53      298.50     13.54 o 
  -9   5   2       73.24       66.79     11.53 o 
  -8   5   2      420.73      434.37     10.15 o 
  -7   5   2      328.75      311.39      8.06 o 
  -6   5   2       43.14       29.81      5.66 o 
  -5   5   2       87.01      102.84      5.59 o 
  -4   5   2      250.21      260.22      5.39 o 
  -3   5   2      393.47      398.64      5.86 o 
  -2   5   2     1048.37     1100.10      7.79 o 
  -1   5   2     3486.76     3619.55     16.42 o 
   0   5   2     1339.48     1343.68     10.56 o 
   1   5   2       35.22       40.03      4.90 o 
   2   5   2     8128.70     8571.93     32.52 o 
   3   5   2     1021.00     1075.36      8.23 o 
   4   5   2       46.92       34.27      4.94 o 
   5   5   2      149.80      156.37      8.58 o 
   6   5   2      351.05      372.82     10.97 o 
   7   5   2       27.41       15.63      9.37 o 
   8   5   2       56.77       37.18     13.42 o 
   9   5   2      352.19      342.05     18.04 o 
  10   5   2       27.48        4.89     18.33 o 
  11   5   2      133.94      121.39     25.29 o 
  12   5   2        3.53        0.44     37.81 o 
 -13   6   2      466.47      480.48     33.97 o 
 -12   6   2      728.41      752.92     29.07 o 
 -11   6   2       91.46      112.39     17.76 o 
 -10   6   2       65.90       71.93     13.62 o 
  -9   6   2     1036.92     1065.98     17.95 o 
  -8   6   2       17.09        0.00     10.11 o 
  -7   6   2      159.83      159.15      7.51 o 
  -6   6   2      121.63      105.36      6.77 o 
  -5   6   2     1219.37     1249.38     11.13 o 
  -4   6   2      694.41      693.55      7.86 o 
  -3   6   2      154.84      130.92      5.19 o 
  -2   6   2      411.70      454.35      6.12 o 
  -1   6   2      329.48      314.49      7.20 o 
   0   6   2     5597.92     5991.72     23.01 o 
   1   6   2      276.05      283.45      7.11 o 
   2   6   2      284.37      297.98      6.40 o 
   3   6   2      182.19      168.99      6.41 o 
   4   6   2        3.14        3.46      5.86 o 
   5   6   2        2.85        0.00      8.21 o 
   6   6   2        4.83       10.33      9.15 o 
   7   6   2       72.21       67.70     11.44 o 
   8   6   2      167.12      140.63     16.70 o 
   9   6   2      131.14      128.19     19.06 o 
  10   6   2       41.73       31.12     21.72 o 
  11   6   2       39.48       49.60     25.62 o 
  12   6   2       26.59       27.06     37.19 o 
 -12   7   2        0.05        0.00     27.54 o 
 -11   7   2        0.08        0.00     16.76 o 
 -10   7   2      184.21      164.69     16.11 o 
  -9   7   2       30.21       26.38     12.41 o 
  -8   7   2      286.52      268.58     12.37 o 
  -7   7   2        7.75        6.24      7.29 o 
  -6   7   2       78.57       73.56      7.49 o 
  -5   7   2       11.37       12.09      6.42 o 
  -4   7   2        3.90        1.86      6.66 o 
  -3   7   2     1160.15     1199.86     10.77 o 
  -2   7   2       76.65       55.11      5.84 o 
  -1   7   2      752.75      811.62     10.50 o 
   0   7   2        2.52        2.31      5.83 o 
   1   7   2     2388.43     2560.13     17.00 o 
   2   7   2       81.11       65.72      7.36 o 
   3   7   2      919.29      908.97     12.97 o 
   4   7   2        0.16       10.95     10.08 o 
   5   7   2      131.41      127.12     11.54 o 
   6   7   2       64.47       65.46     11.59 o 
   7   7   2       23.56       18.59     12.17 o 
   8   7   2       26.37       22.72     12.98 o 
   9   7   2        0.39        0.22     20.43 o 
  10   7   2       21.20       19.63     23.46 o 
  11   7   2        0.13        6.78     28.06 o 
 -12   8   2      131.36      109.25     55.08 o 
 -11   8   2       24.07       38.22     21.11 o 
 -10   8   2        0.01        0.00     17.79 o 
  -9   8   2        2.49        0.00     15.98 o 
  -8   8   2       16.88       19.54     12.63 o 
  -7   8   2        4.53        0.00      9.27 o 
  -6   8   2       79.55       85.36      9.28 o 
  -5   8   2      201.72      199.52      9.51 o 
  -4   8   2      101.89       88.19      8.44 o 
  -3   8   2     2183.91     2259.17     14.40 o 
  -2   8   2      436.33      424.60      8.38 o 
  -1   8   2      221.65      254.11      8.30 o 
   0   8   2      386.91      397.37     10.05 o 
   1   8   2      332.67      321.88      9.53 o 
   2   8   2     1834.75     1893.96     17.59 o 
   3   8   2      934.32      956.62     14.50 o 
   4   8   2       21.35       13.50     11.09 o 
   5   8   2      893.87      852.10     19.72 o 
   6   8   2      982.55     1018.29     21.73 o 
   7   8   2      115.11      131.04     15.28 o 
   8   8   2        8.37        1.46     14.65 o 
   9   8   2      163.34      168.43     26.11 o 
  10   8   2      161.31      141.99     28.97 o 
  11   8   2       76.98       56.95     31.38 o 
 -11   9   2       78.55       91.04     24.31 o 
 -10   9   2       75.55       42.52     21.00 o 
  -9   9   2      135.08      102.72     19.06 o 
  -8   9   2        5.96        0.00     13.88 o 
  -7   9   2        0.10        0.00     12.75 o 
  -6   9   2      117.28       97.90     10.57 o 
  -5   9   2      664.81      651.02     13.37 o 
  -4   9   2      318.04      326.20     10.18 o 
  -3   9   2       74.66       68.65      8.08 o 
  -2   9   2      277.44      275.95      8.91 o 
  -1   9   2      238.29      224.07      9.96 o 
   0   9   2      944.74      932.13     14.27 o 
   1   9   2      305.93      327.82     10.51 o 
   2   9   2      375.39      385.62     11.02 o 
   3   9   2      203.42      196.13     10.14 o 
   4   9   2      154.08      135.24     15.19 o 
   5   9   2       25.38       30.41     13.34 o 
   6   9   2        0.92        1.34     14.01 o 
   7   9   2     1340.18     1273.84     25.39 o 
   8   9   2        0.00       15.64     16.73 o 
   9   9   2        0.00        0.00     24.48 o 
  10   9   2       26.27       24.67     28.46 o 
 -11  10   2      201.95      191.83     28.49 o 
 -10  10   2       61.53       61.12     22.92 o 
  -9  10   2       80.66       84.57     21.21 o 
  -8  10   2      115.16      112.79     19.23 o 
  -7  10   2        0.50        0.00     13.86 o 
  -6  10   2       11.47        6.73     10.48 o 
  -5  10   2        2.55        5.55      9.94 o 
  -4  10   2      392.04      411.88     11.62 o 
  -3  10   2      115.17       90.99      9.69 o 
  -2  10   2      165.26      151.59      9.32 o 
  -1  10   2      306.28      317.31     11.14 o 
   0  10   2       64.16       53.51      9.86 o 
   1  10   2      626.49      624.31     13.44 o 
   2  10   2      388.35      409.79     12.07 o 
   3  10   2       10.16        0.00      9.36 o 
   4  10   2        7.03        0.00     12.56 o 
   5  10   2       64.72       65.09     14.97 o 
   6  10   2     1112.86     1076.32     24.38 o 
   7  10   2     1642.77     1657.78     29.73 o 
   8  10   2      176.10      169.79     22.75 o 
   9  10   2      144.29      133.31     33.68 o 
 -10  11   2       24.58        6.68     26.13 o 
  -9  11   2        3.34        0.00     22.67 o 
  -8  11   2       92.65       84.93     20.00 o 
  -7  11   2       43.25       11.22     16.39 o 
  -6  11   2       13.42       13.21     11.84 o 
  -5  11   2       63.63       63.64     11.50 o 
  -4  11   2      311.87      302.83     11.80 o 
  -3  11   2     1684.98     1741.48     18.40 o 
  -2  11   2      229.08      221.54     10.47 o 
  -1  11   2        0.33        0.00     10.14 o 
   0  11   2       57.66       47.54     10.63 o 
   1  11   2      354.75      363.72     12.30 o 
   2  11   2      683.98      675.65     14.51 o 
   3  11   2      595.77      574.71     17.74 o 
   4  11   2      787.00      774.38     19.70 o 
   5  11   2      589.80      599.21     18.84 o 
   6  11   2      175.82      172.84     21.42 o 
   7  11   2       57.37       58.48     19.82 o 
   8  11   2      378.47      422.31     25.65 o 
  -9  12   2      146.97      188.73     27.29 o 
  -8  12   2      124.86      128.05     22.95 o 
  -7  12   2      136.44      148.49     21.32 o 
  -6  12   2      216.19      210.51     19.46 o 
  -5  12   2        2.10       13.55     12.06 o 
  -4  12   2      220.52      219.24     13.07 o 
  -3  12   2       23.67       24.03     10.53 o 
  -2  12   2      136.69      121.72     11.92 o 
  -1  12   2        5.57        6.22     11.16 o 
   0  12   2        3.34        6.64     11.00 o 
   1  12   2       46.94       24.41     11.80 o 
   2  12   2      431.82      413.31     14.07 o 
   3  12   2      195.93      220.11     16.95 o 
   4  12   2       37.17       34.19     16.24 o 
   5  12   2       69.20       84.69     17.87 o 
   6  12   2      445.73      480.20     20.96 o 
   7  12   2       89.65      100.13     21.96 o 
  -7  13   2       85.35       80.94     22.16 o 
  -6  13   2        2.23        3.76     19.79 o 
  -5  13   2        1.74        3.30     14.35 o 
  -4  13   2       40.91       32.68     13.71 o 
  -3  13   2        0.57        0.00     12.20 o 
  -2  13   2        7.48        0.00     11.44 o 
  -1  13   2      107.79       92.75     12.83 o 
   0  13   2     2101.13     2136.74     24.91 o 
   1  13   2      340.00      330.27     15.91 o 
   2  13   2      252.52      250.74     16.39 o 
   3  13   2        6.02        0.00     17.44 o 
   4  13   2        9.19        0.00     18.98 o 
   5  13   2       20.67       20.03     20.11 o 
   6  13   2        2.63        1.13     21.74 o 
  -6  14   2        3.69        0.08     22.78 o 
  -5  14   2      101.85      109.22     19.06 o 
  -4  14   2      624.58      684.46     17.90 o 
  -3  14   2      118.01      123.62     16.55 o 
  -2  14   2      427.62      479.54     15.71 o 
  -1  14   2       39.59       26.21     14.08 o 
   0  14   2      172.56      209.16     16.83 o 
   1  14   2       11.28        0.00     16.40 o 
   2  14   2     1181.91     1190.32     25.99 o 
   3  14   2       71.61       72.46     21.19 o 
   4  14   2       52.48       70.31     22.06 o 
   5  14   2       99.22      159.67     24.88 o 
  -3  15   2       44.53       55.07     18.14 o 
  -2  15   2       13.97       25.33     16.55 o 
  -1  15   2       78.06       91.00     17.29 o 
   0  15   2       20.24       27.30     15.61 o 
   1  15   2        0.72        0.00     18.56 o 
   2  15   2        4.66        5.09     22.90 o 
 -14   1   3      180.22      141.85     36.37 o 
 -13   1   3      150.97      121.85     31.46 o 
 -12   1   3       40.92       33.68     24.14 o 
 -11   1   3       25.26       18.77     19.93 o 
 -10   1   3        5.87        9.97     10.66 o 
  -9   1   3       19.22       20.49      8.77 o 
  -8   1   3      106.18      117.60      7.59 o 
  -7   1   3      214.69      220.20      6.80 o 
  -6   1   3       34.62       30.10      5.20 o 
  -5   1   3      863.16      843.63      8.86 o 
  -4   1   3     2436.53     2469.95     12.11 o 
  -3   1   3     4274.71     4232.79     14.10 o 
  -2   1   3    18414.43    18258.47     57.32 o 
  -1   1   3     7466.91     7403.03     26.94 o 
   0   1   3       49.73       56.38      6.11 o 
   1   1   3     3034.15     2976.50     12.62 o 
   2   1   3     9604.87     9258.85     38.26 o 
   3   1   3      586.03      563.50      6.01 o 
   4   1   3       94.33       89.59      4.47 o 
   5   1   3      471.89      487.79      7.69 o 
   6   1   3       53.82       24.81      9.57 o 
   7   1   3      219.59      194.14     12.61 o 
   8   1   3      831.51      818.75     21.92 o 
   9   1   3       16.99       26.63     19.46 o 
  10   1   3      793.78      786.63     31.69 o 
  11   1   3      178.10      179.11     30.77 o 
  12   1   3       71.19       72.25     33.78 o 
 -14   2   3        0.69        0.00     35.51 o 
 -13   2   3       70.31       67.09     31.75 o 
 -12   2   3        7.61       16.68     24.11 o 
 -11   2   3       26.89       25.04     19.96 o 
 -10   2   3       33.27       44.60     13.42 o 
  -9   2   3        1.46        0.00      8.72 o 
  -8   2   3        5.02        0.00      7.07 o 
  -7   2   3      713.38      738.88      8.69 o 
  -6   2   3      916.48      904.21      8.73 o 
  -5   2   3     3351.36     3387.53     15.09 o 
  -4   2   3     1502.42     1509.47      9.04 o 
  -3   2   3    44118.50    43879.80     62.05 o 
  -2   2   3    11792.36    11656.26     22.60 o 
  -1   2   3     1226.20     1094.72      7.79 o 
   0   2   3     4992.74     4803.67     13.27 o 
   1   2   3       13.20       19.47      3.26 o 
   2   2   3     1425.95     1431.57      8.70 o 
   3   2   3     4693.45     4697.83     15.60 o 
   4   2   3      828.07      895.67      8.03 o 
   5   2   3      779.43      835.66     10.10 o 
   6   2   3      669.73      706.08     13.56 o 
   7   2   3      822.06      809.47     15.48 o 
   8   2   3      603.59      560.86     20.04 o 
   9   2   3       53.41       40.94     17.86 o 
  10   2   3        3.23        8.72     22.37 o 
  11   2   3       89.28       87.43     30.08 o 
  12   2   3       20.54        0.00     34.59 o 
 -14   3   3       82.24       93.37     36.51 o 
 -13   3   3       46.22       27.06     40.29 o 
 -12   3   3      121.91       80.02     26.37 o 
 -11   3   3      190.43      194.50     17.08 o 
 -10   3   3       65.03       74.94     14.50 o 
  -9   3   3      295.02      307.73      9.98 o 
  -8   3   3       42.83       40.87      6.93 o 
  -7   3   3       22.18       25.61      5.64 o 
  -6   3   3      750.06      833.29      8.63 o 
  -5   3   3     3297.94     3371.44     14.69 o 
  -4   3   3       88.82       75.33      4.38 o 
  -3   3   3      371.42      443.12      6.49 o 
  -2   3   3     4535.23     4424.99     17.81 o 
  -1   3   3     1061.36     1100.55      8.02 o 
   0   3   3      339.07      303.62      5.17 o 
   1   3   3     1238.87     1194.92      7.46 o 
   2   3   3      854.06      861.38      6.80 o 
   3   3   3     4234.55     4324.18     19.27 o 
   4   3   3       67.48       68.16      5.72 o 
   5   3   3      145.07      136.84      7.01 o 
   6   3   3      122.17       95.66      9.77 o 
   7   3   3      124.12      133.91     13.39 o 
   8   3   3     4477.85     4431.57     38.77 o 
   9   3   3      339.49      345.28     20.21 o 
  10   3   3      350.54      405.81     30.41 o 
  11   3   3      314.72      324.11     35.19 o 
  12   3   3      254.84      304.17     42.33 o 
 -14   4   3       55.97       50.90     38.61 o 
 -13   4   3      150.97      123.72     33.95 o 
 -12   4   3       21.70       23.50     26.86 o 
 -11   4   3       31.57       30.63     13.75 o 
 -10   4   3       88.95       81.18     13.32 o 
  -9   4   3       65.13       49.23      8.94 o 
  -8   4   3      515.46      582.93      9.98 o 
  -7   4   3     1156.83     1203.07     12.06 o 
  -6   4   3      703.31      734.85      8.16 o 
  -5   4   3      611.21      580.24      7.45 o 
  -4   4   3      155.64      141.99      4.88 o 
  -3   4   3      753.07      789.94      7.35 o 
  -2   4   3        2.33        0.56      4.07 o 
  -1   4   3      799.65      842.05      7.52 o 
   0   4   3      272.58      285.81      5.88 o 
   1   4   3     4416.37     4346.81     17.74 o 
   2   4   3       11.58       13.96      4.08 o 
   3   4   3        7.98        6.51      3.11 o 
   4   4   3       35.84       42.24      6.28 o 
   5   4   3      874.76      862.24     12.68 o 
   6   4   3        2.15        0.00      7.93 o 
   7   4   3        7.65       11.61     11.79 o 
   8   4   3      377.82      348.84     15.83 o 
   9   4   3      102.62       91.47     16.56 o 
  10   4   3        0.24        0.00     18.13 o 
  11   4   3       26.93       29.00     31.82 o 
  12   4   3        0.19        0.00     36.80 o 
 -13   5   3      511.98      545.55     39.83 o 
 -12   5   3       88.69       69.70     24.05 o 
 -11   5   3      572.37      542.61     16.93 o 
 -10   5   3       27.20       11.41     11.58 o 
  -9   5   3      232.76      235.67     12.03 o 
  -8   5   3      502.14      477.40      9.82 o 
  -7   5   3      181.82      157.88      7.47 o 
  -6   5   3       51.77       45.27      6.03 o 
  -5   5   3      509.57      450.55      7.14 o 
  -4   5   3     2243.34     2403.58     12.43 o 
  -3   5   3      311.22      290.69      5.80 o 
  -2   5   3     4590.97     4518.56     17.76 o 
  -1   5   3     4246.50     4366.62     16.60 o 
   0   5   3      988.56     1008.82      9.67 o 
   1   5   3      419.94      432.29      7.72 o 
   2   5   3      102.10       76.45      4.50 o 
   3   5   3      587.24      620.43      7.74 o 
   4   5   3     1057.59     1098.51     12.71 o 
   5   5   3       53.37       47.49      8.50 o 
   6   5   3      646.55      639.26     12.83 o 
   7   5   3      706.53      705.68     18.54 o 
   8   5   3     1548.37     1511.61     25.82 o 
   9   5   3       18.81        2.63     16.36 o 
  10   5   3     1225.11     1315.38     27.17 o 
  11   5   3      302.97      353.37     31.85 o 
 -13   6   3       17.71       10.37     28.98 o 
 -12   6   3      110.01      104.69     25.27 o 
 -11   6   3     1073.40     1050.42     21.29 o 
 -10   6   3      158.30      166.08     14.94 o 
  -9   6   3       98.82       87.86     12.99 o 
  -8   6   3        8.25       11.83      7.78 o 
  -7   6   3      122.99      123.63      7.54 o 
  -6   6   3       47.73       52.32      6.31 o 
  -5   6   3       66.96       74.29      5.85 o 
  -4   6   3       11.50        0.57      5.19 o 
  -3   6   3      988.94      966.67      8.77 o 
  -2   6   3      217.76      252.41      6.20 o 
  -1   6   3      377.74      362.54      6.85 o 
   0   6   3     1934.79     2099.57     14.45 o 
   1   6   3       34.19       32.80      5.80 o 
   2   6   3      479.71      550.30      9.08 o 
   3   6   3      206.18      193.49      6.96 o 
   4   6   3        0.77        3.08      9.33 o 
   5   6   3        5.68        0.34      9.53 o 
   6   6   3       72.80       74.58     11.59 o 
   7   6   3        6.86        0.00     11.92 o 
   8   6   3      141.27      126.42     21.30 o 
   9   6   3       20.33        0.66     20.16 o 
  10   6   3       37.52       35.31     23.49 o 
  11   6   3      176.16      186.75     32.00 o 
 -13   7   3        0.14        0.00     31.53 o 
 -12   7   3      346.24      365.37     23.06 o 
 -11   7   3     1418.66     1434.30     24.61 o 
 -10   7   3      849.10      883.01     18.23 o 
  -9   7   3     1130.11     1109.75     18.65 o 
  -8   7   3      252.91      258.77      9.31 o 
  -7   7   3      219.09      214.78      8.53 o 
  -6   7   3      881.69      910.17     12.15 o 
  -5   7   3      560.81      575.62     11.22 o 
  -4   7   3     1012.01      934.45     11.44 o 
  -3   7   3     4057.08     3961.03     19.62 o 
  -2   7   3     5418.28     5316.83     21.43 o 
  -1   7   3     2925.72     2963.98     16.40 o 
   0   7   3      803.44      915.35     11.21 o 
   1   7   3     4582.41     4933.33     23.26 o 
   2   7   3       66.84       54.32      6.81 o 
   3   7   3     2186.59     2119.35     18.21 o 
   4   7   3      980.85     1015.94     19.32 o 
   5   7   3       56.07       47.81     12.40 o 
   6   7   3      166.48      142.49     12.66 o 
   7   7   3      243.59      254.91     14.60 o 
   8   7   3      101.86       82.37     22.20 o 
   9   7   3       98.24       94.24     24.42 o 
  10   7   3      202.49      218.01     28.98 o 
  11   7   3       80.36       89.50     30.80 o 
 -12   8   3        0.52        0.00     27.50 o 
 -11   8   3       46.38       30.56     20.56 o 
 -10   8   3       10.09        0.00     16.37 o 
  -9   8   3        8.73        0.00     14.04 o 
  -8   8   3       33.45       28.14     10.14 o 
  -7   8   3      782.51      784.29     12.49 o 
  -6   8   3      242.08      247.62      9.08 o 
  -5   8   3       50.10       34.76      8.30 o 
  -4   8   3      281.92      295.77      9.32 o 
  -3   8   3       11.97        9.24      6.84 o 
  -2   8   3        0.80        0.00      6.09 o 
  -1   8   3      131.75      124.66      6.74 o 
   0   8   3      194.98      229.66      8.23 o 
   1   8   3        8.41        5.94      6.81 o 
   2   8   3      238.33      268.70      9.13 o 
   3   8   3        9.99       22.10     10.49 o 
   4   8   3       94.13       83.58     13.93 o 
   5   8   3      343.98      323.95     15.40 o 
   6   8   3      496.34      467.17     16.96 o 
   7   8   3      957.66      952.97     22.04 o 
   8   8   3      110.83      116.48     23.10 o 
   9   8   3       61.65       44.79     23.51 o 
  10   8   3       17.04       17.26     27.90 o 
 -11   9   3      378.86      370.17     24.67 o 
 -10   9   3       70.65       68.03     20.50 o 
  -9   9   3      105.50      112.32     16.86 o 
  -8   9   3      890.71      889.07     19.89 o 
  -7   9   3       23.08       23.19     10.16 o 
  -6   9   3     4538.26     4397.08     30.56 o 
  -5   9   3       79.53       92.56     10.11 o 
  -4   9   3     3215.91     3248.00     24.58 o 
  -3   9   3     2231.49     2243.03     19.17 o 
  -2   9   3     4171.42     4147.61     21.99 o 
  -1   9   3     2114.68     2139.19     16.46 o 
   0   9   3      524.35      478.89     10.85 o 
   1   9   3      196.79      171.52      9.72 o 
   2   9   3       13.97        5.56      8.51 o 
   3   9   3      463.53      466.26     14.93 o 
   4   9   3      222.77      226.99     14.72 o 
   5   9   3     1293.34     1302.95     24.37 o 
   6   9   3       62.78       72.06     16.34 o 
   7   9   3     1025.80      972.67     23.47 o 
   8   9   3        5.96        0.00     26.79 o 
   9   9   3      269.64      260.68     36.45 o 
  10   9   3        0.14        0.00     35.84 o 
 -11  10   3       53.11       47.33     26.42 o 
 -10  10   3        2.27        0.00     22.55 o 
  -9  10   3      201.86      203.37     22.30 o 
  -8  10   3      429.83      389.52     18.17 o 
  -7  10   3      185.11      191.80     12.66 o 
  -6  10   3        2.81        6.70     10.23 o 
  -5  10   3       11.01       12.38      9.92 o 
  -4  10   3        4.22        0.00      9.75 o 
  -3  10   3      407.95      358.75     11.84 o 
  -2  10   3        0.18        0.00      7.68 o 
  -1  10   3       42.47       28.03      8.08 o 
   0  10   3       54.09       43.38      9.82 o 
   1  10   3      141.01      135.06     10.89 o 
   2  10   3       24.85       17.35      9.59 o 
   3  10   3       32.00       31.99     11.92 o 
   4  10   3       22.48       17.02     12.76 o 
   5  10   3       44.74       63.32     15.72 o 
   6  10   3      475.85      517.32     20.02 o 
   7  10   3      304.34      361.19     21.41 o 
   8  10   3      377.45      418.63     24.10 o 
   9  10   3       34.81       25.65     36.33 o 
 -10  11   3      227.76      262.60     29.50 o 
  -9  11   3       85.35       63.55     23.50 o 
  -8  11   3       16.20       14.52     18.48 o 
  -7  11   3      942.23      974.77     17.00 o 
  -6  11   3       44.20       32.30     11.53 o 
  -5  11   3      604.59      621.82     13.94 o 
  -4  11   3     1772.16     1779.41     21.16 o 
  -3  11   3      878.66      835.86     15.83 o 
  -2  11   3     1193.59     1201.56     15.70 o 
  -1  11   3      546.71      549.27     12.09 o 
   0  11   3      201.27      215.83     11.60 o 
   1  11   3       30.40       15.65     10.95 o 
   2  11   3       93.71       87.71     12.86 o 
   3  11   3      306.11      341.93     15.69 o 
   4  11   3      636.62      648.87     18.81 o 
   5  11   3      209.79      201.12     18.27 o 
   6  11   3      330.85      354.58     22.33 o 
   7  11   3       12.38        6.65     20.62 o 
   8  11   3     1376.39     1381.08     30.12 o 
  -9  12   3        2.43       10.07     25.72 o 
  -8  12   3        8.21        0.00     20.18 o 
  -7  12   3       34.38       27.37     16.99 o 
  -6  12   3       60.71       44.38     13.61 o 
  -5  12   3       53.92       70.01     12.74 o 
  -4  12   3      642.16      666.12     14.95 o 
  -3  12   3      247.88      236.09     13.48 o 
  -2  12   3        5.29        0.00     10.63 o 
  -1  12   3       74.62       76.97     11.15 o 
   0  12   3       35.23       31.01     12.06 o 
   1  12   3      114.03      101.74     13.95 o 
   2  12   3       26.76       17.29     14.80 o 
   3  12   3        2.51        4.78     15.43 o 
   4  12   3       12.58        9.94     16.57 o 
   5  12   3       11.46       15.26     18.57 o 
   6  12   3        0.05        0.07     20.28 o 
   7  12   3       16.32       13.12     22.14 o 
  -8  13   3       15.51       26.71     23.30 o 
  -7  13   3        1.72        0.00     19.90 o 
  -6  13   3        0.62        0.00     15.70 o 
  -5  13   3       21.24       22.21     14.10 o 
  -4  13   3      384.69      390.40     15.38 o 
  -3  13   3       32.66       44.10     12.83 o 
  -2  13   3      235.45      197.89     14.33 o 
  -1  13   3       76.73       75.97     13.31 o 
   0  13   3     1049.33     1067.74     19.15 o 
   1  13   3       61.42       57.24     14.57 o 
   2  13   3        2.67        1.50     17.69 o 
   3  13   3      204.57      222.65     19.97 o 
   4  13   3      115.06      118.59     20.98 o 
   5  13   3      202.72      189.56     23.44 o 
   6  13   3       89.96      117.42     25.27 o 
  -6  14   3       56.47       60.37     19.50 o 
  -5  14   3      313.64      342.45     19.32 o 
  -4  14   3       63.97       60.12     16.23 o 
  -3  14   3       10.32       13.01     15.54 o 
  -2  14   3       90.91       97.10     14.38 o 
  -1  14   3       54.70       50.30     14.43 o 
   0  14   3        6.14        2.43     14.05 o 
   1  14   3       90.73       81.52     17.45 o 
   2  14   3       63.43       48.22     20.38 o 
   3  14   3        0.87        0.00     21.44 o 
   4  14   3        1.08        5.24     23.05 o 
  -3  15   3        0.38       12.27     18.73 o 
  -2  15   3      427.91      445.31     18.74 o 
  -1  15   3       28.63       38.84     17.12 o 
   0  15   3       32.24       27.66     16.98 o 
   1  15   3       19.09       12.48     19.49 o 
 -14   0   4       42.83       31.86     48.71 o 
 -13   0   4       36.57       27.77     39.60 o 
 -12   0   4       65.18       86.03     34.60 o 
 -11   0   4     2339.98     2321.94     28.37 o 
 -10   0   4        0.12       13.96     11.31 o 
  -9   0   4     2989.67     2921.58     33.27 o 
  -8   0   4      124.87       90.88     12.11 o 
  -7   0   4     1886.14     2005.17     24.87 o 
  -6   0   4     1238.46     1207.88     23.34 o 
  -5   0   4      634.69      693.04     14.40 o 
  -4   0   4      200.54      168.16      7.62 o 
  -3   0   4      313.57      261.57      8.09 o 
  -2   0   4    25385.57    24445.06     76.69 o 
  -1   0   4        0.86        2.62      4.64 o 
   0   0   4      721.16      724.24      8.07 o 
   1   0   4      736.45      548.90      8.58 o 
   2   0   4      749.21      661.11      8.12 o 
   3   0   4    17230.47    17502.28     91.05 o 
   4   0   4     8474.04     8411.38     43.54 o 
   5   0   4      745.85      692.88     15.59 o 
   6   0   4      616.77      550.25     20.86 o 
   7   0   4       37.28       33.95     16.90 o 
   8   0   4     2093.59     2091.39     58.72 o 
   9   0   4     1281.55     1285.03     50.53 o 
  10   0   4     1453.09     1515.36     58.27 o 
  11   0   4     1429.05     1482.58     60.54 o 
  12   0   4      791.19     1002.35     59.63 o 
 -14   1   4      188.38      171.38     36.91 o 
 -13   1   4       76.24       56.62     29.16 o 
 -12   1   4       68.30       77.84     24.46 o 
 -11   1   4      784.59      758.81     16.93 o 
 -10   1   4      120.27      105.58     10.74 o 
  -9   1   4     1216.46     1274.42     15.41 o 
  -8   1   4     2328.92     2537.29     19.17 o 
  -7   1   4        0.60        0.79      5.53 o 
  -6   1   4      110.59       99.67      5.79 o 
  -5   1   4       79.79       63.26      5.28 o 
  -4   1   4      285.07      296.47      5.99 o 
  -3   1   4        4.62        9.65      3.96 o 
  -2   1   4       94.31      108.63      4.73 o 
  -1   1   4     1855.95     1810.65      9.98 o 
   0   1   4      783.64      882.47      6.77 o 
   1   1   4     1705.93     1676.15      7.63 o 
   2   1   4     2513.89     2747.73     11.35 o 
   3   1   4     4219.91     4500.39     20.72 o 
   4   1   4      447.41      406.01      6.09 o 
   5   1   4     1626.45     1759.67     14.77 o 
   6   1   4       11.71        0.00     10.40 o 
   7   1   4      138.82      123.96     16.40 o 
   8   1   4       76.52       78.12     14.72 o 
   9   1   4       66.95       61.84     18.76 o 
  10   1   4       62.77       58.21     26.02 o 
  11   1   4        0.39        0.00     30.25 o 
  12   1   4       84.26       78.94     38.30 o 
 -14   2   4       14.30        9.81     33.79 o 
 -13   2   4      116.88      125.50     30.74 o 
 -12   2   4      603.45      616.34     30.58 o 
 -11   2   4      160.95      149.21     15.83 o 
 -10   2   4      976.27      989.59     16.16 o 
  -9   2   4       40.95       36.28      8.80 o 
  -8   2   4      303.68      300.58      8.46 o 
  -7   2   4     1586.76     1646.25     11.69 o 
  -6   2   4     2835.93     2855.79     14.80 o 
  -5   2   4      586.58      529.14      7.13 o 
  -4   2   4     4363.02     4358.28     15.09 o 
  -3   2   4     5884.43     6277.04     16.75 o 
  -2   2   4     3800.07     3637.82     14.59 o 
  -1   2   4     4601.01     4380.59     19.41 o 
   0   2   4     3895.25     3625.19     12.59 o 
   1   2   4     6171.98     5968.55     20.12 o 
   2   2   4      383.13      338.53      5.06 o 
   3   2   4     8618.65     8786.65     22.78 o 
   4   2   4      207.08      232.76      5.61 o 
   5   2   4      226.32      228.70      8.86 o 
   6   2   4     1739.57     1663.66     19.93 o 
   7   2   4      728.17      743.93     15.70 o 
   8   2   4      771.09      760.74     22.71 o 
   9   2   4       27.44        8.94     17.93 o 
  10   2   4      946.14      969.27     35.24 o 
  11   2   4      142.93      167.04     34.60 o 
  12   2   4       58.52       24.29     38.76 o 
 -14   3   4      129.09      102.96     37.72 o 
 -13   3   4      296.88      296.51     37.78 o 
 -12   3   4      267.18      259.59     31.70 o 
 -11   3   4       54.66       42.74     14.52 o 
 -10   3   4       12.80       23.24     10.36 o 
  -9   3   4        8.76        9.11      8.03 o 
  -8   3   4       37.48       47.46      7.13 o 
  -7   3   4       96.84      108.79      6.14 o 
  -6   3   4        3.59        3.82      5.24 o 
  -5   3   4      300.63      269.95      5.99 o 
  -4   3   4        5.65       11.04      4.13 o 
  -3   3   4       97.63       99.12      4.26 o 
  -2   3   4      242.04      259.13      5.01 o 
  -1   3   4       79.66       84.47      4.37 o 
   0   3   4      174.82      184.73      4.81 o 
   1   3   4      732.92      710.02      6.23 o 
   2   3   4     1879.58     1992.28      9.19 o 
   3   3   4     1100.86     1164.77     10.28 o 
   4   3   4      292.92      300.77      7.11 o 
   5   3   4     1458.25     1454.19     13.13 o 
   6   3   4      202.42      201.61     11.66 o 
   7   3   4     4987.80     4850.18     34.22 o 
   8   3   4     1024.39     1054.79     22.07 o 
   9   3   4      327.34      347.73     21.54 o 
  10   3   4      527.44      527.63     58.04 o 
  11   3   4        8.53       15.24     46.66 o 
 -14   4   4      487.39      535.97     42.93 o 
 -13   4   4       47.28       46.49     32.47 o 
 -12   4   4      393.14      382.74     20.59 o 
 -11   4   4      908.15      919.60     21.87 o 
 -10   4   4        3.55        0.00      9.79 o 
  -9   4   4      198.02      194.31      8.72 o 
  -8   4   4      289.72      275.84      8.45 o 
  -7   4   4     1014.49     1056.28     12.35 o 
  -6   4   4     2603.06     2641.08     14.96 o 
  -5   4   4      290.17      313.19      6.45 o 
  -4   4   4     2403.22     2452.60     11.73 o 
  -3   4   4     3239.52     3374.46     14.37 o 
  -2   4   4      426.50      508.42      6.19 o 
  -1   4   4      693.89      657.95      7.36 o 
   0   4   4       26.16       10.65      3.94 o 
   1   4   4       44.32       29.28      4.54 o 
   2   4   4      111.45      105.74      4.30 o 
   3   4   4     1359.34     1340.91     13.48 o 
   4   4   4      870.82      877.28     11.44 o 
   5   4   4     1898.79     1865.75     16.49 o 
   6   4   4      152.34      164.86     13.01 o 
   7   4   4       57.91       59.72     13.48 o 
   8   4   4       29.65       20.82     13.95 o 
   9   4   4      923.24      894.57     22.62 o 
  10   4   4       35.40       46.05     24.12 o 
  11   4   4       10.37       22.06     34.22 o 
 -13   5   4       16.12        7.62     34.25 o 
 -12   5   4      483.71      468.65     18.69 o 
 -11   5   4      208.47      203.26     16.85 o 
 -10   5   4       71.24       77.85     13.76 o 
  -9   5   4       20.65       19.89      8.62 o 
  -8   5   4      306.15      324.83      9.14 o 
  -7   5   4       34.43       25.85      6.81 o 
  -6   5   4       15.20       18.89      5.61 o 
  -5   5   4      246.20      238.35      6.32 o 
  -4   5   4        9.57        8.90      4.62 o 
  -3   5   4      475.35      504.19      6.76 o 
  -2   5   4     1020.49     1168.69     10.06 o 
  -1   5   4     2182.89     2523.91     13.30 o 
   0   5   4      611.76      622.44      7.53 o 
   1   5   4      314.92      323.04      7.13 o 
   2   5   4      892.95      906.90      8.07 o 
   3   5   4      717.56      696.41     11.12 o 
   4   5   4      528.72      511.41     10.85 o 
   5   5   4      602.50      571.55     11.98 o 
   6   5   4       69.83       68.64     11.10 o 
   7   5   4      124.52       93.61     15.83 o 
   8   5   4      112.58       82.41     17.42 o 
   9   5   4      147.72      138.78     20.19 o 
  10   5   4      190.34      152.19     24.10 o 
  11   5   4       28.33       58.72     51.44 o 
 -13   6   4        1.14        0.00     28.55 o 
 -12   6   4      321.77      337.24     19.85 o 
 -11   6   4      241.06      240.03     17.45 o 
 -10   6   4        0.15        0.00     12.94 o 
  -9   6   4      124.65      124.00     10.21 o 
  -8   6   4       81.16       79.28      8.79 o 
  -7   6   4     1210.63     1228.98     13.37 o 
  -6   6   4      371.98      389.18      8.79 o 
  -5   6   4      153.73      163.55      6.47 o 
  -4   6   4     1635.38     1728.74     12.86 o 
  -3   6   4      290.21      311.18      7.00 o 
  -2   6   4      261.79      293.18      6.90 o 
  -1   6   4      787.14      849.71      9.17 o 
   0   6   4        1.39        5.11      4.84 o 
   1   6   4      329.96      337.47      7.51 o 
   2   6   4      333.34      376.12      8.21 o 
   3   6   4      220.54      224.90     10.26 o 
   4   6   4      670.63      709.20     14.69 o 
   5   6   4      190.52      202.55     12.61 o 
   6   6   4      640.47      611.13     15.26 o 
   7   6   4       36.99       17.07     16.92 o 
   8   6   4      120.37       96.92     22.54 o 
   9   6   4      120.67      123.03     23.42 o 
  10   6   4       24.50       28.32     26.88 o 
  11   6   4      105.03       86.55     31.80 o 
 -13   7   4       27.50       50.06     32.12 o 
 -12   7   4      463.70      425.73     21.45 o 
 -11   7   4        5.98        4.37     17.34 o 
 -10   7   4      170.06      166.29     17.02 o 
  -9   7   4       90.38       88.69     11.71 o 
  -8   7   4        6.09        6.01      8.34 o 
  -7   7   4        1.71        4.70      7.47 o 
  -6   7   4      176.62      166.65      8.52 o 
  -5   7   4       11.23        4.92      7.50 o 
  -4   7   4      373.36      363.06      8.48 o 
  -3   7   4      390.78      396.62      8.29 o 
  -2   7   4        7.56        7.99      5.55 o 
  -1   7   4     1561.31     1635.32     12.83 o 
   0   7   4     1649.94     1733.38     13.27 o 
   1   7   4        1.33        6.49      6.26 o 
   2   7   4      419.52      421.51      9.43 o 
   3   7   4      246.30      218.51     11.28 o 
   4   7   4     1772.55     1756.22     24.33 o 
   5   7   4       64.72       56.34     13.23 o 
   6   7   4      219.84      203.00     14.48 o 
   7   7   4      236.25      242.68     25.90 o 
   8   7   4       59.87       43.24     20.40 o 
   9   7   4       48.72       20.07     23.18 o 
  10   7   4        0.00        0.00     27.82 o 
 -12   8   4       37.15       34.39     24.37 o 
 -11   8   4      349.05      334.42     20.91 o 
 -10   8   4        8.63        0.00     16.38 o 
  -9   8   4       52.15       44.81     14.30 o 
  -8   8   4        6.44       15.67      9.24 o 
  -7   8   4      157.73      137.90      9.39 o 
  -6   8   4       15.11       12.20      8.29 o 
  -5   8   4      174.44      175.11      9.89 o 
  -4   8   4     2045.47     2000.97     16.33 o 
  -3   8   4        4.85        4.72      7.09 o 
  -2   8   4       18.04       27.71      6.47 o 
  -1   8   4      100.25      124.49      6.90 o 
   0   8   4      744.44      777.80     11.70 o 
   1   8   4      586.96      588.50     10.83 o 
   2   8   4        4.39       10.34      7.33 o 
   3   8   4      150.20      147.15     11.90 o 
   4   8   4      928.14      927.97     20.28 o 
   5   8   4        4.50        0.00     12.95 o 
   6   8   4      314.13      286.65     16.30 o 
   7   8   4       16.34       15.94     23.06 o 
   8   8   4        1.40        0.00     25.65 o 
   9   8   4       11.54       19.05     30.35 o 
  10   8   4        0.59        0.00     34.92 o 
 -12   9   4        3.30       12.09     28.99 o 
 -11   9   4       28.80       24.68     23.20 o 
 -10   9   4       21.87       23.12     19.59 o 
  -9   9   4      127.69      134.11     17.34 o 
  -8   9   4        0.03        0.00     10.73 o 
  -7   9   4        4.99        8.80      9.81 o 
  -6   9   4     4397.73     4431.92     32.03 o 
  -5   9   4     1002.60     1003.03     15.73 o 
  -4   9   4      546.77      533.82     12.56 o 
  -3   9   4        2.16        0.00      8.17 o 
  -2   9   4      641.44      657.79     10.77 o 
  -1   9   4      175.98      172.91      7.83 o 
   0   9   4      104.91      117.69      9.01 o 
   1   9   4       20.85       20.13      7.77 o 
   2   9   4       82.23       80.16     11.16 o 
   3   9   4        2.58        2.71     11.39 o 
   4   9   4        5.71        3.14     13.34 o 
   5   9   4       11.28        6.11     14.54 o 
   6   9   4      566.91      541.12     19.01 o 
   7   9   4      187.50      182.02     21.03 o 
   8   9   4      396.89      379.60     34.25 o 
   9   9   4        4.49        0.00     34.33 o 
 -11  10   4       17.82       18.53     25.04 o 
 -10  10   4        0.82        0.00     21.84 o 
  -9  10   4        3.29        0.00     17.74 o 
  -8  10   4      236.53      225.53     14.75 o 
  -7  10   4       55.83       50.65     11.31 o 
  -6  10   4     1690.34     1714.68     20.70 o 
  -5  10   4     1175.44     1152.01     17.56 o 
  -4  10   4      280.01      276.32     11.64 o 
  -3  10   4        9.17        0.00      9.93 o 
  -2  10   4      246.41      238.34      9.16 o 
  -1  10   4        0.76        3.35      7.78 o 
   0  10   4        2.04        5.98      7.88 o 
   1  10   4       85.98       83.31     10.15 o 
   2  10   4        0.45        7.58     11.86 o 
   3  10   4      119.03      114.46     15.02 o 
   4  10   4        2.91        8.18     13.66 o 
   5  10   4      242.39      207.30     19.87 o 
   6  10   4      329.06      317.54     20.90 o 
   7  10   4      694.62      755.04     22.83 o 
   8  10   4        0.79        0.35     32.79 o 
 -10  11   4      500.25      550.65     28.13 o 
  -9  11   4       25.48       24.40     19.78 o 
  -8  11   4      183.74      193.80     20.20 o 
  -7  11   4        0.04        0.45     12.13 o 
  -6  11   4       11.53       11.82     12.26 o 
  -5  11   4      815.79      803.80     16.11 o 
  -4  11   4      352.57      325.87     12.50 o 
  -3  11   4      305.10      284.83     12.08 o 
  -2  11   4       44.57       51.80      9.12 o 
  -1  11   4       17.78       23.00      8.59 o 
   0  11   4       58.49       57.94      9.51 o 
   1  11   4       43.08       50.63     10.98 o 
   2  11   4      199.34      180.13     15.75 o 
   3  11   4      258.98      248.66     16.54 o 
   4  11   4       45.21       43.63     16.05 o 
   5  11   4      781.66      712.29     20.34 o 
   6  11   4        1.37        0.00     21.41 o 
   7  11   4       56.74       44.23     22.75 o 
  -9  12   4       71.05       69.87     23.81 o 
  -8  12   4        0.05        0.00     19.02 o 
  -7  12   4       11.69        3.57     13.77 o 
  -6  12   4      394.26      401.49     15.25 o 
  -5  12   4      494.45      490.67     15.29 o 
  -4  12   4        0.06        0.00     12.24 o 
  -3  12   4      751.51      749.18     16.21 o 
  -2  12   4      585.41      618.41     14.19 o 
  -1  12   4      313.80      301.73     11.92 o 
   0  12   4      188.30      207.65     11.68 o 
   1  12   4       37.36       42.08     15.40 o 
   2  12   4       48.98       38.11     15.46 o 
   3  12   4      110.24      116.11     18.45 o 
   4  12   4       67.03       75.43     18.93 o 
   5  12   4      309.62      338.79     21.99 o 
   6  12   4        6.92       13.03     21.50 o 
  -8  13   4        9.93        0.00     21.92 o 
  -7  13   4      213.83      220.35     18.25 o 
  -6  13   4       26.98       28.35     15.16 o 
  -5  13   4      189.18      190.48     17.12 o 
  -4  13   4        3.73        0.00     14.29 o 
  -3  13   4        0.23        0.00     14.38 o 
  -2  13   4        0.75        0.00     12.95 o 
  -1  13   4      281.21      283.65     14.06 o 
   0  13   4      262.72      247.82     14.23 o 
   1  13   4        0.07        8.84     15.88 o 
   2  13   4      697.33      726.87     21.23 o 
   3  13   4       27.35       45.46     19.67 o 
   4  13   4       18.00       52.21     20.87 o 
   5  13   4       43.74       50.92     23.66 o 
  -6  14   4      291.95      294.54     20.86 o 
  -5  14   4      426.84      519.73     19.61 o 
  -4  14   4       22.68       40.61     16.22 o 
  -3  14   4      170.19      192.27     19.57 o 
  -2  14   4      245.96      265.03     18.19 o 
  -1  14   4      440.80      459.28     16.57 o 
   0  14   4        2.05        8.92     14.75 o 
   1  14   4       51.98       57.52     17.30 o 
   2  14   4        8.45       16.29     21.22 o 
   3  14   4      429.29      489.22     26.18 o 
  -2  15   4      404.08      395.00     20.71 o 
  -1  15   4      337.69      375.28     20.72 o 
   0  15   4        7.08       20.62     20.20 o 
 -14   1   5       67.63       67.21     34.10 o 
 -13   1   5       28.37       44.63     27.27 o 
 -12   1   5      240.18      247.24     18.55 o 
 -11   1   5       27.81       23.71     11.53 o 
 -10   1   5       28.79       23.76      9.08 o 
  -9   1   5     1577.09     1600.48     16.13 o 
  -8   1   5        7.47       15.04      7.40 o 
  -7   1   5      574.50      575.33     10.41 o 
  -6   1   5      963.77      990.85     11.04 o 
  -5   1   5     3381.86     3447.38     18.94 o 
  -4   1   5        4.61       14.88      4.89 o 
  -3   1   5     1557.27     1510.95     10.77 o 
  -2   1   5      427.55      460.44      6.34 o 
  -1   1   5      889.27      818.02      7.02 o 
   0   1   5     1046.60     1087.97      7.16 o 
   1   1   5       79.69       69.06      3.37 o 
   2   1   5      218.68      227.63      3.70 o 
   3   1   5        8.05       11.54      4.26 o 
   4   1   5       33.17       40.57      6.67 o 
   5   1   5        0.54        0.00      8.85 o 
   6   1   5      137.21      135.19     11.39 o 
   7   1   5       91.01       61.91     14.15 o 
   8   1   5       97.29       96.80     15.69 o 
   9   1   5       56.21       43.96     20.08 o 
  10   1   5       12.08        0.00     38.69 o 
  11   1   5       57.55       41.14     33.63 o 
 -14   2   5      182.89      194.89     37.82 o 
 -13   2   5       77.21      125.29     30.39 o 
 -12   2   5       31.40       11.47     17.10 o 
 -11   2   5      366.39      355.65     13.03 o 
 -10   2   5      678.91      707.05     14.84 o 
  -9   2   5        0.00        0.00      8.49 o 
  -8   2   5      123.76      133.60      6.97 o 
  -7   2   5      601.50      569.77      8.65 o 
  -6   2   5     2917.24     2925.66     15.50 o 
  -5   2   5      432.61      472.23      8.07 o 
  -4   2   5     1648.78     1727.79     10.15 o 
  -3   2   5      894.40      919.98      7.51 o 
  -2   2   5     1434.40     1442.76      9.06 o 
  -1   2   5       24.20       20.33      3.92 o 
   0   2   5       29.48       33.88      3.48 o 
   1   2   5       22.90       18.26      3.44 o 
   2   2   5      482.50      474.16      6.78 o 
   3   2   5      398.29      413.66      5.95 o 
   4   2   5      159.96      166.09      5.48 o 
   5   2   5      432.61      411.89     11.15 o 
   6   2   5       14.88       16.68      9.37 o 
   7   2   5        2.40        0.00     13.81 o 
   8   2   5      864.55      798.65     24.04 o 
   9   2   5      181.74      174.52     23.71 o 
  10   2   5        2.44        0.00     26.99 o 
  11   2   5       22.99       44.76     34.57 o 
 -14   3   5        0.84        3.94     35.37 o 
 -13   3   5      338.41      287.66     37.17 o 
 -12   3   5      114.97      110.44     19.51 o 
 -11   3   5       72.49       56.01     13.56 o 
 -10   3   5      117.87      101.42     12.08 o 
  -9   3   5       30.43       39.46      7.77 o 
  -8   3   5      190.35      199.58      7.92 o 
  -7   3   5     1806.59     1857.59     14.54 o 
  -6   3   5       11.44       18.35      5.48 o 
  -5   3   5      314.25      335.88      5.61 o 
  -4   3   5     4937.89     5043.86     17.14 o 
  -3   3   5        6.49       38.61     12.36 o 
  -2   3   5      380.13      468.23      6.23 o 
  -1   3   5     3010.76     3137.55     12.62 o 
   0   3   5      494.12      451.34      6.12 o 
   1   3   5      333.06      313.64      5.19 o 
   2   3   5      201.38      216.77      4.08 o 
   3   3   5        6.02        0.00      4.67 o 
   4   3   5       62.37       53.86      6.88 o 
   5   3   5        9.75       13.92      8.46 o 
   6   3   5     5035.64     4889.77     30.79 o 
   7   3   5     1369.37     1265.30     20.05 o 
   8   3   5     1337.51     1315.28     24.68 o 
   9   3   5      203.68      206.38     26.08 o 
  10   3   5     1185.82     1225.42     31.45 o 
  11   3   5      287.35      321.97     43.46 o 
 -14   4   5        1.63        0.00     36.53 o 
 -13   4   5       50.57       42.35     21.00 o 
 -12   4   5       16.78        0.55     18.13 o 
 -11   4   5        0.02        0.00     15.27 o 
 -10   4   5      115.00      108.11     10.82 o 
  -9   4   5        6.52       10.13      7.79 o 
  -8   4   5       35.40       33.52      7.53 o 
  -7   4   5     1420.76     1441.72     13.36 o 
  -6   4   5     4351.38     4456.85     19.70 o 
  -5   4   5     7680.41     7855.92     28.57 o 
  -4   4   5     2207.26     2354.85     12.60 o 
  -3   4   5     1742.37     1868.34     11.02 o 
  -2   4   5     4639.24     4989.49     21.30 o 
  -1   4   5        0.00        0.00      4.29 o 
   0   4   5      794.94      806.56      7.68 o 
   1   4   5      894.24      863.69      7.76 o 
   2   4   5      755.93      768.17      9.02 o 
   3   4   5      258.67      245.59      8.21 o 
   4   4   5      400.95      376.78      9.80 o 
   5   4   5       48.41       28.86     11.36 o 
   6   4   5      145.40      125.43     14.33 o 
   7   4   5      698.99      639.60     18.54 o 
   8   4   5       12.90       12.62     15.55 o 
   9   4   5       10.66       16.44     18.58 o 
  10   4   5       86.03       87.51     27.11 o 
  11   4   5       24.87       33.94     38.66 o 
 -14   5   5        0.03        0.00     38.62 o 
 -13   5   5      219.99      199.78     23.88 o 
 -12   5   5      100.35      103.44     20.97 o 
 -11   5   5      485.53      520.72     17.13 o 
 -10   5   5      378.20      395.66     11.29 o 
  -9   5   5       12.18       21.38      8.21 o 
  -8   5   5      694.20      686.01     12.01 o 
  -7   5   5       75.80       83.86      7.78 o 
  -6   5   5     2082.65     1987.10     14.18 o 
  -5   5   5        9.79       10.86      5.35 o 
  -4   5   5     1021.32      996.74      9.58 o 
  -3   5   5      185.57      198.37      5.51 o 
  -2   5   5     1677.12     1913.22     11.29 o 
  -1   5   5     1935.36     2027.28     12.99 o 
   0   5   5        4.81        1.44      4.61 o 
   1   5   5     1897.65     1812.45     11.54 o 
   2   5   5      632.04      627.76     12.29 o 
   3   5   5       25.99       24.38      7.67 o 
   4   5   5       85.38       79.86      8.92 o 
   5   5   5       85.59       84.45      9.71 o 
   6   5   5     1489.51     1491.53     27.14 o 
   7   5   5      908.97      911.11     21.05 o 
   8   5   5      210.59      245.89     23.52 o 
   9   5   5       32.19       45.29     22.19 o 
  10   5   5      549.70      671.52     30.61 o 
 -13   6   5       10.16        2.20     23.74 o 
 -12   6   5        1.60        0.00     17.78 o 
 -11   6   5      422.20      396.63     17.70 o 
 -10   6   5        2.66        0.00     10.06 o 
  -9   6   5        5.67       10.62      9.00 o 
  -8   6   5      207.04      215.72      9.74 o 
  -7   6   5     1111.18     1097.29     13.23 o 
  -6   6   5      130.73      124.81      7.54 o 
  -5   6   5       12.74        6.99      6.36 o 
  -4   6   5        7.43        5.16      5.60 o 
  -3   6   5      913.06      973.00     10.54 o 
  -2   6   5      591.76      652.90      9.04 o 
  -1   6   5      436.47      410.24      7.78 o 
   0   6   5      240.61      249.85      6.51 o 
   1   6   5      228.39      251.60      6.05 o 
   2   6   5      300.99      284.57     11.03 o 
   3   6   5      110.79      116.69     10.80 o 
   4   6   5       11.76        4.88     10.08 o 
   5   6   5      921.21      921.91     17.13 o 
   6   6   5        2.91        0.00     18.49 o 
   7   6   5      420.00      393.40     24.94 o 
   8   6   5       20.11       10.73     19.62 o 
   9   6   5        3.16        0.00     24.01 o 
  10   6   5       72.62       51.73     29.16 o 
 -13   7   5      182.03      192.59     28.89 o 
 -12   7   5      140.68      155.93     23.47 o 
 -11   7   5       13.08       14.25     19.02 o 
 -10   7   5      665.73      676.44     15.16 o 
  -9   7   5       33.96       50.60     10.44 o 
  -8   7   5      979.98      994.67     13.98 o 
  -7   7   5      770.91      776.28     13.18 o 
  -6   7   5     1531.74     1469.70     15.98 o 
  -5   7   5     2120.19     2139.60     17.54 o 
  -4   7   5     3642.99     3517.23     21.83 o 
  -3   7   5     2090.77     2035.51     15.32 o 
  -2   7   5      739.03      724.83     10.21 o 
  -1   7   5      842.89      798.50     10.00 o 
   0   7   5       64.20       94.23      6.54 o 
   1   7   5      875.71      841.43     10.27 o 
   2   7   5      447.69      451.79     13.23 o 
   3   7   5     3470.85     3455.68     29.16 o 
   4   7   5     2015.27     1981.85     23.68 o 
   5   7   5     1052.46     1135.05     21.55 o 
   6   7   5      303.25      273.68     25.74 o 
   7   7   5        7.40        0.00     22.47 o 
   8   7   5      166.22      150.08     27.84 o 
   9   7   5       15.89       21.36     32.93 o 
  10   7   5      207.30      248.20     42.54 o 
 -12   8   5      181.31      189.63     27.77 o 
 -11   8   5        6.02        4.30     19.40 o 
 -10   8   5        0.07        0.00     17.11 o 
  -9   8   5        1.40        8.68     10.31 o 
  -8   8   5      207.91      231.36     10.63 o 
  -7   8   5      518.82      489.60     12.05 o 
  -6   8   5      275.22      264.77     10.38 o 
  -5   8   5      137.58      136.09      9.33 o 
  -4   8   5       72.43       67.51      8.72 o 
  -3   8   5       39.21       33.33      7.10 o 
  -2   8   5        0.80        0.00      6.77 o 
  -1   8   5      309.27      302.12      8.20 o 
   0   8   5        6.65        9.47      6.50 o 
   1   8   5       20.38       16.30      6.75 o 
   2   8   5       44.07       50.74     10.17 o 
   3   8   5      454.80      491.05     14.91 o 
   4   8   5     3159.67     3235.10     30.82 o 
   5   8   5      161.17      143.93     16.91 o 
   6   8   5       29.63       54.26     23.07 o 
   7   8   5      384.48      343.55     30.35 o 
   8   8   5        4.49        0.00     29.29 o 
   9   8   5       98.26      116.15     34.90 o 
 -12   9   5      284.00      310.26     33.17 o 
 -11   9   5      353.53      366.44     25.27 o 
 -10   9   5       18.51        4.64     19.94 o 
  -9   9   5      115.14      112.75     14.24 o 
  -8   9   5      187.14      201.40     12.16 o 
  -7   9   5       68.52       55.14     11.02 o 
  -6   9   5     4650.40     4682.30     28.85 o 
  -5   9   5     2389.60     2373.01     20.85 o 
  -4   9   5     4102.79     4073.21     27.82 o 
  -3   9   5     2502.79     2529.73     20.52 o 
  -2   9   5      237.41      240.91      9.16 o 
  -1   9   5     2069.93     2043.64     16.67 o 
   0   9   5      757.75      762.19     11.48 o 
   1   9   5      862.98      851.45     12.91 o 
   2   9   5      562.97      581.09     14.83 o 
   3   9   5       72.32       66.44     11.70 o 
   4   9   5     1058.58     1084.62     23.08 o 
   5   9   5       15.26       19.30     16.34 o 
   6   9   5     2288.81     2414.10     33.21 o 
   7   9   5      173.07      153.91     33.26 o 
   8   9   5      109.04      109.62     35.88 o 
 -11  10   5       30.02       28.08     25.48 o 
 -10  10   5       60.84       67.44     22.66 o 
  -9  10   5        9.59        6.08     14.83 o 
  -8  10   5        7.86        3.36     12.29 o 
  -7  10   5        0.84        0.00     10.85 o 
  -6  10   5      323.58      339.79     13.22 o 
  -5  10   5       74.54       62.71     11.37 o 
  -4  10   5      534.04      494.92     13.15 o 
  -3  10   5      262.52      243.59     10.48 o 
  -2  10   5        2.86        2.87      8.76 o 
  -1  10   5        1.84        0.00      8.10 o 
   0  10   5      582.92      549.03     10.98 o 
   1  10   5      142.95      129.17     10.59 o 
   2  10   5      403.49      411.26     13.99 o 
   3  10   5       55.05       39.71     13.79 o 
   4  10   5      266.02      270.31     17.91 o 
   5  10   5      354.87      362.22     19.78 o 
   6  10   5       30.10       17.45     20.42 o 
   7  10   5       32.92       15.32     30.96 o 
   8  10   5        8.13       10.73     35.34 o 
 -10  11   5       66.78       90.02     23.67 o 
  -9  11   5        7.65       31.79     20.33 o 
  -8  11   5        7.73       12.28     13.22 o 
  -7  11   5      341.76      375.92     13.52 o 
  -6  11   5     1453.37     1503.08     20.80 o 
  -5  11   5     1137.79     1150.61     18.56 o 
  -4  11   5     1464.31     1423.08     19.67 o 
  -3  11   5      363.47      345.65     12.75 o 
  -2  11   5      100.26       87.98     11.05 o 
  -1  11   5      608.71      601.65     11.80 o 
   0  11   5      103.16      104.08     10.43 o 
   1  11   5      212.21      230.80     12.10 o 
   2  11   5       33.41       24.51     14.62 o 
   3  11   5      371.28      405.16     17.87 o 
   4  11   5       63.02       61.37     18.33 o 
   5  11   5     2547.98     2529.40     32.82 o 
   6  11   5      203.29      243.36     24.50 o 
   7  11   5      291.74      362.03     42.19 o 
  -9  12   5       34.58       20.26     20.90 o 
  -8  12   5      109.45      104.72     16.28 o 
  -7  12   5      107.37      106.38     14.62 o 
  -6  12   5      137.67      131.74     15.70 o 
  -5  12   5        5.93        0.93     13.50 o 
  -4  12   5      211.06      184.25     14.87 o 
  -3  12   5        5.88        1.63     12.40 o 
  -2  12   5       79.67       77.53     13.28 o 
  -1  12   5        8.11        2.16     10.63 o 
   0  12   5       20.26       24.93     11.00 o 
   1  12   5        2.61        7.21     13.19 o 
   2  12   5      132.16      131.92     18.75 o 
   3  12   5      255.94      232.50     20.56 o 
   4  12   5        8.14        7.74     19.27 o 
   5  12   5        1.59        0.00     21.37 o 
   6  12   5        2.12        0.00     23.68 o 
  -7  13   5       27.34       32.17     16.36 o 
  -6  13   5      168.15      174.89     16.72 o 
  -5  13   5      395.38      353.25     17.93 o 
  -4  13   5       96.18       60.70     16.05 o 
  -3  13   5       23.35       30.97     14.64 o 
  -2  13   5       46.44       47.69     15.25 o 
  -1  13   5       65.98       64.85     13.31 o 
   0  13   5      177.90      155.46     17.52 o 
   1  13   5      312.79      276.24     17.46 o 
   2  13   5        0.61        0.00     15.48 o 
   3  13   5      340.49      310.32     23.36 o 
   4  13   5      604.67      671.54     25.15 o 
  -5  14   5       35.93       18.44     17.71 o 
  -4  14   5      390.88      403.46     19.26 o 
  -3  14   5      209.34      188.59     19.97 o 
  -2  14   5        1.43        0.00     17.23 o 
  -1  14   5        3.33        6.77     15.67 o 
   0  14   5        1.21        0.07     17.20 o 
   1  14   5       12.79       16.77     17.91 o 
   2  14   5      119.57      100.34     19.83 o 
 -14   0   6      833.38      916.32     56.44 o 
 -13   0   6      210.01      226.33     31.79 o 
 -12   0   6      335.38      337.01     17.82 o 
 -11   0   6      619.76      664.63     18.61 o 
 -10   0   6      221.73      233.49     16.42 o 
  -9   0   6      545.86      574.87     19.04 o 
  -8   0   6     1473.93     1439.90     21.15 o 
  -7   0   6     3358.67     3200.95     28.18 o 
  -6   0   6     2212.52     2109.33     22.55 o 
  -5   0   6     1629.25     1476.33     16.31 o 
  -4   0   6     1192.55     1067.56     14.90 o 
  -3   0   6      172.07      136.37      7.71 o 
  -2   0   6     1081.14     1242.46     12.79 o 
  -1   0   6      800.26      781.81     10.17 o 
   0   0   6      260.55      287.95      6.01 o 
   1   0   6    32573.86    33457.24    196.05 o 
   2   0   6       93.35      131.47      5.42 o 
   3   0   6     1784.79     1799.93     28.26 o 
   4   0   6       11.20        0.00     10.77 o 
   5   0   6       45.00       24.15     12.17 o 
   6   0   6       55.56       48.02     18.35 o 
   7   0   6        0.15        0.00     19.63 o 
   8   0   6      176.55      184.85     27.48 o 
   9   0   6      274.50      326.38     44.61 o 
  10   0   6      450.73      468.85     52.35 o 
  11   0   6      577.58      718.30     60.54 o 
 -14   1   6       49.49       47.09     33.47 o 
 -13   1   6      275.06      305.83     31.81 o 
 -12   1   6      106.41      101.98     14.13 o 
 -11   1   6      679.24      673.34     14.42 o 
 -10   1   6        1.96        2.85      8.70 o 
  -9   1   6     1296.68     1259.98     15.11 o 
  -8   1   6       31.35       25.73      7.76 o 
  -7   1   6       18.39       17.89      6.25 o 
  -6   1   6        2.01        0.00      5.69 o 
  -5   1   6       67.23       65.15      5.64 o 
  -4   1   6     1138.60     1189.59     11.20 o 
  -3   1   6      230.91      282.47      6.39 o 
  -2   1   6      698.29      763.13      7.86 o 
  -1   1   6        7.26        6.36      3.63 o 
   0   1   6        0.65        0.00      3.55 o 
   1   1   6     1331.67     1451.91      8.60 o 
   2   1   6       13.57        8.87      4.58 o 
   3   1   6      191.57      203.96      8.59 o 
   4   1   6     2597.04     2540.31     21.90 o 
   5   1   6      937.89      980.26     16.73 o 
   6   1   6      367.04      392.67     13.43 o 
   7   1   6       25.84        1.83     13.70 o 
   8   1   6      105.55      114.37     17.00 o 
   9   1   6        2.76        0.00     22.05 o 
  10   1   6        0.00       30.70     30.89 o 
  11   1   6       47.80      116.41     38.09 o 
 -14   2   6       49.63       50.28     34.91 o 
 -13   2   6      968.54     1009.17     25.12 o 
 -12   2   6       83.04       88.75     14.32 o 
 -11   2   6      468.89      471.23     14.22 o 
 -10   2   6      614.14      609.35     14.25 o 
  -9   2   6     1500.52     1518.29     16.26 o 
  -8   2   6     1012.84     1015.68     12.47 o 
  -7   2   6      566.48      541.93     10.21 o 
  -6   2   6       18.84       26.24      5.38 o 
  -5   2   6      155.61      158.31      6.02 o 
  -4   2   6     6887.41     6819.55     23.70 o 
  -3   2   6     3396.41     3277.02     15.58 o 
  -2   2   6      285.95      236.96      5.18 o 
  -1   2   6     1350.19     1258.13     17.50 o 
   0   2   6      790.06      709.44      6.85 o 
   1   2   6     1722.86     1731.05      8.92 o 
   2   2   6     1979.82     2017.48     12.90 o 
   3   2   6      168.78      138.01      6.00 o 
   4   2   6      117.35       97.20      9.87 o 
   5   2   6      166.75      159.01     10.42 o 
   6   2   6        4.15        0.00     11.78 o 
   7   2   6      535.12      552.29     17.58 o 
   8   2   6     1012.92     1049.72     27.27 o 
   9   2   6      173.03      174.00     25.50 o 
  10   2   6      369.62      459.05     37.15 o 
 -14   3   6       50.32       32.24     34.79 o 
 -13   3   6      133.40      118.89     22.70 o 
 -12   3   6       11.42       16.03     14.86 o 
 -11   3   6       18.83       17.14     12.00 o 
 -10   3   6       49.92       47.22      9.70 o 
  -9   3   6       71.05       71.43      9.50 o 
  -8   3   6        2.89        0.03      6.89 o 
  -7   3   6      136.25      127.78      6.65 o 
  -6   3   6      171.91      171.45      6.42 o 
  -5   3   6      706.92      667.34      7.40 o 
  -4   3   6      438.85      401.81      6.27 o 
  -3   3   6      521.67      569.80      6.30 o 
  -2   3   6      590.62      633.95      6.55 o 
  -1   3   6      118.72      115.22      4.48 o 
   0   3   6     1579.74     1600.82     10.62 o 
   1   3   6      133.69      147.58      4.71 o 
   2   3   6      115.15      136.48      6.29 o 
   3   3   6        0.00        0.66      6.39 o 
   4   3   6      158.66      149.38     10.77 o 
   5   3   6       84.55       82.40     11.01 o 
   6   3   6      189.52      204.06     12.63 o 
   7   3   6        0.04       10.79     12.70 o 
   8   3   6       36.48        7.46     18.66 o 
   9   3   6        8.35       11.43     22.49 o 
  10   3   6        0.99       10.98     27.15 o 
 -14   4   6      921.55      998.31     41.34 o 
 -13   4   6      297.69      296.92     24.21 o 
 -12   4   6       93.24      100.23     19.95 o 
 -11   4   6      160.91      167.70     12.89 o 
 -10   4   6       10.66       10.65      9.23 o 
  -9   4   6      143.58      149.08      9.99 o 
  -8   4   6       97.39      103.54      8.23 o 
  -7   4   6      293.54      291.11      8.34 o 
  -6   4   6     9401.03     9472.67     40.29 o 
  -5   4   6      910.14      934.59      9.90 o 
  -4   4   6      785.56      743.46      8.32 o 
  -3   4   6     1758.10     1923.90     11.65 o 
  -2   4   6       86.40       59.55      5.15 o 
  -1   4   6     1531.63     1425.62     10.14 o 
   0   4   6      493.44      474.69      6.59 o 
   1   4   6     1695.04     1676.84     11.19 o 
   2   4   6      815.06      828.00      9.83 o 
   3   4   6        2.95        7.14      6.74 o 
   4   4   6      378.04      352.20     11.53 o 
   5   4   6      546.89      567.61     16.29 o 
   6   4   6      942.50      941.02     20.15 o 
   7   4   6      665.70      655.51     19.48 o 
   8   4   6        7.99        0.00     18.93 o 
   9   4   6      745.57      745.02     27.63 o 
  10   4   6       90.35      101.84     30.89 o 
 -14   5   6      346.39      319.92     29.90 o 
 -13   5   6       34.00       50.63     22.25 o 
 -12   5   6       45.08       48.87     18.93 o 
 -11   5   6      107.97      113.74     12.85 o 
 -10   5   6      112.92      111.30     11.21 o 
  -9   5   6        7.30       12.74      8.66 o 
  -8   5   6      747.60      733.30     12.51 o 
  -7   5   6        5.18        0.00      6.67 o 
  -6   5   6      832.15      809.33     10.40 o 
  -5   5   6        0.62        0.34      5.59 o 
  -4   5   6     1516.52     1536.72     11.37 o 
  -3   5   6      410.28      453.42      7.72 o 
  -2   5   6       39.67       42.19      5.50 o 
  -1   5   6        0.15        0.93      4.97 o 
   0   5   6      240.32      259.16      6.11 o 
   1   5   6        0.85        0.00      5.19 o 
   2   5   6     2082.29     2135.43     17.37 o 
   3   5   6      850.09      864.55     14.42 o 
   4   5   6       11.52        8.43      9.75 o 
   5   5   6     2811.32     2723.87     35.75 o 
   6   5   6      101.40       93.29     16.89 o 
   7   5   6       17.70       17.12     21.40 o 
   8   5   6        0.07        4.34     24.62 o 
   9   5   6        7.71        8.29     23.65 o 
  10   5   6        9.28        0.00     36.35 o 
 -13   6   6       40.78       34.26     24.37 o 
 -12   6   6       19.92       19.47     18.61 o 
 -11   6   6       25.23       16.25     13.11 o 
 -10   6   6      415.15      427.39     11.87 o 
  -9   6   6       37.52       43.36      9.57 o 
  -8   6   6       14.06        8.02      8.47 o 
  -7   6   6      291.05      277.30      9.77 o 
  -6   6   6      304.54      323.01      8.86 o 
  -5   6   6      300.02      316.91      8.51 o 
  -4   6   6      298.97      300.67      7.66 o 
  -3   6   6     1642.20     1787.52     13.93 o 
  -2   6   6      479.40      432.93      8.19 o 
  -1   6   6       24.86       25.63      5.89 o 
   0   6   6       72.04       65.07      6.14 o 
   1   6   6       59.97       52.07      7.45 o 
   2   6   6      189.27      173.52      8.77 o 
   3   6   6      475.67      480.40     10.95 o 
   4   6   6      379.06      397.94     13.11 o 
   5   6   6      271.31      266.90     17.52 o 
   6   6   6      267.36      252.62     24.93 o 
   7   6   6      908.67      911.97     32.14 o 
   8   6   6      194.61      265.48     35.08 o 
   9   6   6       11.91        8.43     30.42 o 
 -13   7   6        6.50        0.31     25.43 o 
 -12   7   6       51.78       35.94     22.21 o 
 -11   7   6      126.93      108.53     20.37 o 
 -10   7   6       36.54       51.16     11.88 o 
  -9   7   6     1956.06     2008.42     20.47 o 
  -8   7   6     1496.02     1468.55     17.51 o 
  -7   7   6     1803.55     1810.96     18.37 o 
  -6   7   6      174.89      174.97      9.06 o 
  -5   7   6       15.11       20.69      7.38 o 
  -4   7   6       41.48       44.58      7.62 o 
  -3   7   6        3.58        0.81      6.36 o 
  -2   7   6        3.72        4.59      6.33 o 
  -1   7   6      377.39      387.26      8.67 o 
   0   7   6       38.62       39.48      6.87 o 
   1   7   6      628.08      641.80     11.48 o 
   2   7   6      101.62      100.86      9.67 o 
   3   7   6      436.72      403.50     11.31 o 
   4   7   6      636.07      636.99     15.97 o 
   5   7   6     1176.71     1175.30     27.66 o 
   6   7   6      410.11      424.81     26.39 o 
   7   7   6        5.76        0.00     24.94 o 
   8   7   6       52.42       33.37     30.25 o 
   9   7   6       46.04       40.73     33.28 o 
 -12   8   6       45.19       63.75     23.92 o 
 -11   8   6      136.07      120.98     20.68 o 
 -10   8   6      134.91      116.50     13.97 o 
  -9   8   6        7.89       20.87     10.58 o 
  -8   8   6     1233.51     1193.59     16.75 o 
  -7   8   6        1.87        0.00      9.46 o 
  -6   8   6      107.41      109.06      9.66 o 
  -5   8   6      363.42      367.69      9.99 o 
  -4   8   6       62.90       51.04      8.84 o 
  -3   8   6      276.84      290.64      8.88 o 
  -2   8   6        1.10        0.00      7.37 o 
  -1   8   6      173.19      184.04      8.39 o 
   0   8   6      160.75      147.25      7.96 o 
   1   8   6        3.43        3.24      8.43 o 
   2   8   6      136.72      120.74     10.05 o 
   3   8   6      581.07      555.98     15.87 o 
   4   8   6     2476.43     2452.02     27.85 o 
   5   8   6      518.87      546.29     18.24 o 
   6   8   6       12.37        2.16     26.86 o 
   7   8   6       23.89       16.28     27.86 o 
   8   8   6      183.70      161.79     35.77 o 
 -12   9   6       32.51       40.35     30.62 o 
 -11   9   6      157.33      149.32     24.42 o 
 -10   9   6      201.92      193.80     17.47 o 
  -9   9   6      387.67      377.00     13.71 o 
  -8   9   6       52.65       45.18     11.15 o 
  -7   9   6      309.02      297.71     11.86 o 
  -6   9   6      367.62      355.15     11.67 o 
  -5   9   6      466.63      445.35     11.85 o 
  -4   9   6        9.95        3.33      8.78 o 
  -3   9   6     1091.93     1106.01     13.94 o 
  -2   9   6       51.03       70.13      8.71 o 
  -1   9   6       49.95       49.98      8.58 o 
   0   9   6       29.16       24.24      7.72 o 
   1   9   6        9.17       10.00      9.12 o 
   2   9   6      205.59      195.38     11.04 o 
   3   9   6      291.65      302.77     13.84 o 
   4   9   6       69.71       72.83     14.99 o 
   5   9   6      407.11      388.45     20.63 o 
   6   9   6       83.43       76.50     27.16 o 
   7   9   6       12.13        0.00     30.56 o 
   8   9   6       63.21       39.37     35.73 o 
 -11  10   6       21.20       14.87     25.93 o 
 -10  10   6       28.87       40.29     20.48 o 
  -9  10   6       31.67       25.08     13.66 o 
  -8  10   6       23.24        7.55     13.20 o 
  -7  10   6      192.53      158.85     13.16 o 
  -6  10   6       44.24       42.71     11.62 o 
  -5  10   6       19.73        1.86     11.59 o 
  -4  10   6      175.42      138.67     11.07 o 
  -3  10   6        6.32        0.22      9.44 o 
  -2  10   6        2.06        0.00      9.36 o 
  -1  10   6      411.62      409.51     10.83 o 
   0  10   6        7.66        2.05      9.61 o 
   1  10   6       61.54       60.72     10.75 o 
   2  10   6      430.94      438.34     12.57 o 
   3  10   6        0.45        0.00     11.71 o 
   4  10   6       86.35       68.41     17.01 o 
   5  10   6      327.67      321.66     22.06 o 
   6  10   6      316.68      334.66     33.40 o 
   7  10   6        4.52        0.00     33.63 o 
 -10  11   6       49.17       58.28     23.61 o 
  -9  11   6      210.42      217.16     16.90 o 
  -8  11   6      374.89      377.17     15.25 o 
  -7  11   6      170.90      158.29     15.34 o 
  -6  11   6       11.89        1.29     12.58 o 
  -5  11   6       30.22       25.00     12.65 o 
  -4  11   6        4.73       10.34     11.66 o 
  -3  11   6        4.26        0.00     11.24 o 
  -2  11   6        1.99        0.00     10.59 o 
  -1  11   6      103.46       76.31     10.82 o 
   0  11   6      142.05      140.80     12.67 o 
   1  11   6       68.04       62.98     11.64 o 
   2  11   6       29.95       27.92     12.41 o 
   3  11   6      630.58      625.06     17.34 o 
   4  11   6       88.38       74.32     21.18 o 
   5  11   6        0.58        0.00     22.65 o 
   6  11   6      362.87      381.57     40.50 o 
  -9  12   6       83.59       78.98     18.56 o 
  -8  12   6      349.75      323.72     17.34 o 
  -7  12   6       37.39       17.56     14.92 o 
  -6  12   6        1.04        3.71     14.85 o 
  -5  12   6      191.95      180.66     16.08 o 
  -4  12   6      425.46      400.82     15.21 o 
  -3  12   6      299.97      300.69     14.87 o 
  -2  12   6      188.34      200.08     14.66 o 
  -1  12   6       72.52       77.41     12.98 o 
   0  12   6        1.55        0.00     13.52 o 
   1  12   6      114.87      113.38     17.43 o 
   2  12   6      174.66      186.55     18.40 o 
   3  12   6      326.97      323.97     18.36 o 
   4  12   6        0.02       11.39     19.98 o 
   5  12   6      574.97      606.27     28.62 o 
  -7  13   6       78.20       76.45     16.53 o 
  -6  13   6       30.45        6.20     17.65 o 
  -5  13   6      162.68      146.70     18.94 o 
  -4  13   6        9.92        6.35     15.69 o 
  -3  13   6        7.24        0.00     15.78 o 
  -2  13   6        1.25        0.00     15.97 o 
  -1  13   6      118.20      103.51     20.62 o 
   0  13   6       44.73       24.25     17.26 o 
   1  13   6       28.86       12.16     16.70 o 
   2  13   6       21.74       27.46     18.53 o 
   3  13   6      536.13      557.56     22.38 o 
  -5  14   6      377.69      358.61     23.33 o 
  -4  14   6     1252.78     1405.49     25.45 o 
  -3  14   6        1.83        2.31     19.11 o 
  -2  14   6       27.58       31.92     19.65 o 
  -1  14   6      136.07      143.66     26.19 o 
   0  14   6       79.51       67.96     20.19 o 
   1  14   6       69.74       58.46     21.21 o 
 -14   1   7       29.45       49.71     34.57 o 
 -13   1   7       10.79       11.40     14.48 o 
 -12   1   7      205.20      165.88     13.66 o 
 -11   1   7      564.62      576.26     14.04 o 
 -10   1   7       61.57       62.62      9.20 o 
  -9   1   7      209.22      216.47     10.36 o 
  -8   1   7      762.58      776.07     13.51 o 
  -7   1   7      192.94      181.66      7.75 o 
  -6   1   7       25.35       18.65      5.90 o 
  -5   1   7      713.08      711.33      9.76 o 
  -4   1   7       12.94       18.07      5.25 o 
  -3   1   7     1576.18     1633.86     12.70 o 
  -2   1   7      253.73      250.78      5.90 o 
  -1   1   7      835.07      820.52      7.91 o 
   0   1   7      310.52      318.02      5.37 o 
   1   1   7       44.44       42.43      4.41 o 
   2   1   7      482.39      516.39      9.34 o 
   3   1   7       39.54       50.50     10.01 o 
   4   1   7      252.50      249.21     12.34 o 
   5   1   7       31.89       45.96     13.99 o 
   6   1   7      316.44      325.93     18.13 o 
   7   1   7       33.55       17.00     15.35 o 
   8   1   7       13.71        0.00     18.15 o 
   9   1   7       50.27       44.96     24.91 o 
  10   1   7       16.56       12.46     36.01 o 
 -14   2   7      146.82      151.78     25.31 o 
 -13   2   7       12.77        3.82     17.65 o 
 -12   2   7      229.91      237.03     15.21 o 
 -11   2   7      247.10      236.70     12.26 o 
 -10   2   7       39.26       34.22      9.28 o 
  -9   2   7       11.77        3.84      7.48 o 
  -8   2   7      153.77      144.03      8.09 o 
  -7   2   7        3.61       10.04      6.76 o 
  -6   2   7      546.83      580.78     10.39 o 
  -5   2   7     4913.12     4961.59     23.35 o 
  -4   2   7     1356.60     1401.59     11.18 o 
  -3   2   7      129.12      117.65      4.98 o 
  -2   2   7     2432.02     2350.17     12.35 o 
  -1   2   7      950.66      954.69      8.71 o 
   0   2   7       58.86       71.61      4.77 o 
   1   2   7        0.00        0.41      4.38 o 
   2   2   7      551.47      610.69      8.52 o 
   3   2   7       24.04       25.19      8.65 o 
   4   2   7        0.01        6.74     10.58 o 
   5   2   7      423.37      366.18     13.05 o 
   6   2   7      165.49      200.59     15.70 o 
   7   2   7      234.14      216.17     22.22 o 
   8   2   7      281.63      260.45     24.64 o 
   9   2   7       24.51       36.81     24.36 o 
  10   2   7       56.77       97.18     36.05 o 
 -14   3   7       55.84       63.13     25.02 o 
 -13   3   7       56.88       60.67     20.82 o 
 -12   3   7       57.46       71.97     14.67 o 
 -11   3   7       27.62       12.19     11.91 o 
 -10   3   7      327.49      329.97     11.86 o 
  -9   3   7      635.84      586.37     12.11 o 
  -8   3   7      722.23      698.04     10.80 o 
  -7   3   7       15.88       16.40      6.26 o 
  -6   3   7        2.19        0.64      5.66 o 
  -5   3   7      577.07      630.57      7.84 o 
  -4   3   7     3714.93     3928.73     15.52 o 
  -3   3   7      232.25      243.42      5.76 o 
  -2   3   7      283.27      295.53      6.05 o 
  -1   3   7      158.97      178.30      5.23 o 
   0   3   7      221.82      196.91      5.55 o 
   1   3   7      883.98      905.04     10.73 o 
   2   3   7      431.24      455.19      8.31 o 
   3   3   7      191.12      186.96     11.91 o 
   4   3   7        9.12        5.59     11.07 o 
   5   3   7       84.82       57.98     12.57 o 
   6   3   7      456.46      436.29     15.01 o 
   7   3   7       32.15       27.16     16.48 o 
   8   3   7      417.64      421.00     30.41 o 
   9   3   7      182.05      203.17     29.74 o 
  10   3   7      586.93      690.89     34.53 o 
 -14   4   7       76.38       85.41     26.96 o 
 -13   4   7        1.20        0.00     21.62 o 
 -12   4   7      112.47      112.34     15.80 o 
 -11   4   7        0.01        0.09     11.60 o 
 -10   4   7        9.64        7.13     10.16 o 
  -9   4   7      446.89      457.21     11.60 o 
  -8   4   7       52.96       35.85      7.70 o 
  -7   4   7      208.46      203.45      8.21 o 
  -6   4   7     1233.68     1202.24     11.94 o 
  -5   4   7       74.33       71.34      6.50 o 
  -4   4   7     1104.46     1184.12     10.68 o 
  -3   4   7      461.52      468.32      7.57 o 
  -2   4   7        0.41        1.29      5.00 o 
  -1   4   7      617.53      602.31      8.34 o 
   0   4   7       55.41       47.24      5.46 o 
   1   4   7       66.70       63.71      7.17 o 
   2   4   7      464.14      454.56     10.48 o 
   3   4   7       65.36       80.77     10.50 o 
   4   4   7      198.26      197.85     15.68 o 
   5   4   7      273.20      272.25     15.73 o 
   6   4   7     1326.88     1217.25     22.98 o 
   7   4   7      214.15      161.06     22.92 o 
   8   4   7      248.17      211.66     25.75 o 
   9   4   7       58.74       22.76     46.43 o 
 -14   5   7      164.34      178.02     29.94 o 
 -13   5   7       34.57       28.76     22.86 o 
 -12   5   7      173.93      167.67     17.09 o 
 -11   5   7      140.95      151.01     13.30 o 
 -10   5   7      147.62      160.96     11.69 o 
  -9   5   7     1505.09     1541.77     17.64 o 
  -8   5   7     1567.61     1474.22     15.30 o 
  -7   5   7      291.49      274.29      8.57 o 
  -6   5   7      339.42      341.68      8.31 o 
  -5   5   7       29.78       29.86      6.59 o 
  -4   5   7     1268.28     1226.51     12.14 o 
  -3   5   7      142.43      120.65      6.76 o 
  -2   5   7        0.06        2.83      5.59 o 
  -1   5   7      607.79      611.58      8.96 o 
   0   5   7        6.53        3.44      5.69 o 
   1   5   7     1102.61     1138.04     13.31 o 
   2   5   7     2710.04     2703.41     21.85 o 
   3   5   7       58.33       45.67      9.42 o 
   4   5   7     3450.72     3284.14     38.45 o 
   5   5   7      583.24      541.76     20.15 o 
   6   5   7       63.63       57.85     18.65 o 
   7   5   7       42.55       19.48     24.61 o 
   8   5   7      799.51      829.87     32.49 o 
   9   5   7      662.07      709.23     38.76 o 
 -13   6   7       42.68       14.67     28.69 o 
 -12   6   7       95.53       84.36     20.81 o 
 -11   6   7       26.03       23.98     12.84 o 
 -10   6   7      123.94      137.25     11.70 o 
  -9   6   7      965.99      966.69     16.26 o 
  -8   6   7      835.38      812.01     13.98 o 
  -7   6   7       59.22       63.26      8.49 o 
  -6   6   7       10.15        9.59      7.24 o 
  -5   6   7      419.97      392.27      9.02 o 
  -4   6   7        6.33        9.36      7.09 o 
  -3   6   7      648.29      680.37     10.88 o 
  -2   6   7      228.61      241.33      8.06 o 
  -1   6   7       30.31       33.34      6.42 o 
   0   6   7      673.94      679.16      9.84 o 
   1   6   7      608.97      594.82     12.76 o 
   2   6   7     1443.38     1359.42     17.36 o 
   3   6   7      680.93      671.68     12.67 o 
   4   6   7       39.93       39.49     15.65 o 
   5   6   7      477.00      473.07     20.57 o 
   6   6   7      334.92      358.60     24.76 o 
   7   6   7        1.71        0.00     25.42 o 
   8   6   7       92.01       49.11     31.23 o 
   9   6   7        5.02       14.29     35.71 o 
 -13   7   7      236.21      260.27     29.37 o 
 -12   7   7      129.11      122.06     23.89 o 
 -11   7   7       40.23       26.52     14.29 o 
 -10   7   7      559.79      594.13     14.13 o 
  -9   7   7      561.36      564.89     14.23 o 
  -8   7   7     5198.95     5243.91     30.87 o 
  -7   7   7      684.32      672.97     13.11 o 
  -6   7   7     2323.85     2323.01     18.68 o 
  -5   7   7     1116.68     1109.30     15.34 o 
  -4   7   7      344.65      340.34     10.45 o 
  -3   7   7      391.68      359.95      9.53 o 
  -2   7   7        0.08        0.00      7.19 o 
  -1   7   7     1050.68     1046.03     13.13 o 
   0   7   7     1991.17     1887.90     20.32 o 
   1   7   7     2379.55     2287.17     22.43 o 
   2   7   7     3425.33     3404.27     25.95 o 
   3   7   7       16.18       17.58     10.02 o 
   4   7   7      655.47      684.40     18.84 o 
   5   7   7      570.85      576.37     22.33 o 
   6   7   7        4.50        0.00     24.76 o 
   7   7   7       64.05       60.18     30.39 o 
   8   7   7      347.26      429.01     40.52 o 
 -12   8   7       56.83       80.27     24.67 o 
 -11   8   7      268.85      281.39     17.43 o 
 -10   8   7       40.37       37.18     13.24 o 
  -9   8   7      244.00      217.47     13.09 o 
  -8   8   7      680.29      685.20     14.13 o 
  -7   8   7      137.72      128.60     11.23 o 
  -6   8   7      114.75      104.19     10.15 o 
  -5   8   7      106.71      109.04     10.68 o 
  -4   8   7      440.43      430.44     11.73 o 
  -3   8   7       89.61       70.53      9.32 o 
  -2   8   7     1318.43     1322.84     15.45 o 
  -1   8   7        1.54        2.31      8.14 o 
   0   8   7      277.82      268.37     11.97 o 
   1   8   7      752.21      758.15     15.60 o 
   2   8   7       34.05       15.87     10.16 o 
   3   8   7      352.72      328.56     12.28 o 
   4   8   7       48.89       48.79     12.31 o 
   5   8   7      109.61      107.70     20.83 o 
   6   8   7       15.48        0.00     27.54 o 
   7   8   7       43.72       46.25     30.57 o 
   8   8   7       11.12        0.00     35.80 o 
 -12   9   7      120.69      121.54     29.66 o 
 -11   9   7      222.04      252.97     20.67 o 
 -10   9   7      164.43      191.77     16.42 o 
  -9   9   7      467.58      477.63     15.61 o 
  -8   9   7     1307.07     1307.72     19.94 o 
  -7   9   7      134.21      141.74     12.31 o 
  -6   9   7      271.21      271.65     11.72 o 
  -5   9   7      709.60      720.49     15.98 o 
  -4   9   7      630.43      612.50     13.65 o 
  -3   9   7     4586.61     4547.68     29.96 o 
  -2   9   7      659.68      611.37     12.50 o 
  -1   9   7     1406.26     1415.91     16.56 o 
   0   9   7      276.12      272.40     12.55 o 
   1   9   7     1084.04     1130.99     17.30 o 
   2   9   7      896.61      918.11     16.23 o 
   3   9   7     1005.82     1073.80     17.52 o 
   4   9   7      897.31      925.04     17.13 o 
   5   9   7       35.48       35.38     27.51 o 
   6   9   7       51.04       63.91     30.91 o 
   7   9   7      106.88      121.27     44.61 o 
 -11  10   7        6.04        5.01     30.17 o 
 -10  10   7      168.50      166.02     19.88 o 
  -9  10   7      861.35      837.96     19.23 o 
  -8  10   7      445.75      453.14     15.78 o 
  -7  10   7      184.94      177.94     13.33 o 
  -6  10   7      256.45      257.52     13.93 o 
  -5  10   7       62.18       56.39     11.88 o 
  -4  10   7      189.65      183.76     12.64 o 
  -3  10   7      329.97      310.93     12.14 o 
  -2  10   7      225.81      222.37     11.49 o 
  -1  10   7     1605.83     1568.31     18.39 o 
   0  10   7      518.95      490.74     14.95 o 
   1  10   7      216.78      197.79     12.51 o 
   2  10   7       63.74       52.55     12.81 o 
   3  10   7      415.73      433.16     15.09 o 
   4  10   7      118.78      115.86     18.26 o 
   5  10   7      372.98      348.45     29.18 o 
   6  10   7       27.63       15.83     34.57 o 
 -10  11   7      197.36      215.81     23.75 o 
  -9  11   7      438.66      448.84     18.39 o 
  -8  11   7      310.63      313.42     17.61 o 
  -7  11   7      271.74      277.72     15.93 o 
  -6  11   7      295.63      276.71     16.54 o 
  -5  11   7      110.74       97.22     13.62 o 
  -4  11   7      124.88      132.40     15.33 o 
  -3  11   7     1056.70     1027.20     17.74 o 
  -2  11   7       55.71       76.41     12.98 o 
  -1  11   7     1374.93     1367.60     24.22 o 
   0  11   7       49.70       49.59     15.08 o 
   1  11   7      225.93      230.65     14.50 o 
   2  11   7      642.97      669.90     16.54 o 
   3  11   7      630.06      642.58     16.90 o 
   4  11   7      135.90      160.43     18.96 o 
   5  11   7       19.82       19.77     22.29 o 
  -8  12   7       47.74       50.37     17.76 o 
  -7  12   7       27.60       22.67     15.70 o 
  -6  12   7       31.56       21.01     16.49 o 
  -5  12   7       30.83        7.41     15.55 o 
  -4  12   7      210.58      177.12     16.73 o 
  -3  12   7       19.37       25.51     14.53 o 
  -2  12   7       69.61       55.96     14.52 o 
  -1  12   7       14.14        0.00     16.58 o 
   0  12   7      297.95      275.50     17.88 o 
   1  12   7       42.80       43.07     15.73 o 
   2  12   7       12.17       13.02     17.23 o 
   3  12   7      140.27      146.61     19.98 o 
   4  12   7      264.72      298.23     22.90 o 
  -7  13   7      593.85      589.62     20.44 o 
  -6  13   7      184.94      165.13     21.48 o 
  -5  13   7       30.81       17.14     19.47 o 
  -4  13   7      100.89       98.12     18.62 o 
  -3  13   7       10.98       12.11     17.15 o 
  -2  13   7       42.41       24.38     17.74 o 
  -1  13   7       62.74       68.68     21.01 o 
   0  13   7        0.20        1.67     18.32 o 
   1  13   7      196.11      207.01     20.29 o 
   2  13   7       74.77       79.98     20.78 o 
  -4  14   7       52.22       41.23     20.94 o 
  -3  14   7       16.02       10.16     20.23 o 
  -2  14   7        9.78        4.19     25.22 o 
  -1  14   7       80.47       65.27     26.62 o 
 -14   0   8      573.82      637.98     24.84 o 
 -13   0   8      215.55      244.37     22.14 o 
 -12   0   8        0.82        0.00     17.40 o 
 -11   0   8       39.73       31.38     14.74 o 
 -10   0   8       91.74       93.34     14.35 o 
  -9   0   8     1869.49     1800.31     26.22 o 
  -8   0   8     5469.68     5277.39     47.91 o 
  -7   0   8     5054.93     4924.11     37.52 o 
  -6   0   8     7095.35     6890.71     45.20 o 
  -5   0   8     3379.99     3384.57     28.60 o 
  -4   0   8      112.66      138.10      9.29 o 
  -3   0   8      201.98      253.91      8.72 o 
  -2   0   8      399.77      376.06      9.45 o 
  -1   0   8      209.12      195.31      7.94 o 
   0   0   8      284.31      239.99      7.84 o 
   1   0   8     4703.28     4643.00     57.36 o 
   2   0   8     1143.52     1071.45     25.92 o 
   3   0   8      146.01      130.42     16.98 o 
   4   0   8       10.56       14.58     16.08 o 
   5   0   8       12.56       14.57     27.31 o 
   6   0   8       28.08        0.00     27.31 o 
   7   0   8        0.12        0.00     32.77 o 
   8   0   8       94.63       70.56     43.24 o 
 -14   1   8       14.32       29.52     20.73 o 
 -13   1   8        5.31        7.35     14.65 o 
 -12   1   8       93.90      107.28     12.99 o 
 -11   1   8      746.76      732.75     13.65 o 
 -10   1   8      205.06      219.28     10.94 o 
  -9   1   8        0.97        4.80      8.29 o 
  -8   1   8      386.50      372.65     11.00 o 
  -7   1   8       63.06       55.61      7.52 o 
  -6   1   8      222.17      237.19      8.20 o 
  -5   1   8        2.24        0.00      5.90 o 
  -4   1   8      381.08      429.83      8.47 o 
  -3   1   8        0.03        1.80      5.33 o 
  -2   1   8        0.42        6.01      4.63 o 
  -1   1   8      116.02       93.84      5.26 o 
   0   1   8      100.08      106.22      5.23 o 
   1   1   8       56.81       60.21      6.71 o 
   2   1   8      339.33      338.35     12.87 o 
   3   1   8     1342.79     1351.24     20.76 o 
   4   1   8       65.37       85.75     15.45 o 
   5   1   8       59.81       75.92     16.63 o 
   6   1   8        4.39        0.00     27.08 o 
   7   1   8      108.36      135.58     27.35 o 
   8   1   8        2.09        1.10     23.37 o 
   9   1   8       50.76       75.19     34.91 o 
 -14   2   8        0.06        0.00     23.23 o 
 -13   2   8      256.47      257.06     18.01 o 
 -12   2   8      299.87      315.81     15.82 o 
 -11   2   8      544.97      546.51     14.47 o 
 -10   2   8      138.89      145.79     10.60 o 
  -9   2   8     1507.76     1481.60     16.25 o 
  -8   2   8     2234.80     2192.93     19.00 o 
  -7   2   8     1984.59     1976.97     16.92 o 
  -6   2   8      154.10      135.33      7.49 o 
  -5   2   8     2216.59     2269.87     15.77 o 
  -4   2   8        0.10        1.42      5.17 o 
  -3   2   8     2232.96     2059.13     14.27 o 
  -2   2   8       26.99       28.05      5.42 o 
  -1   2   8     3960.79     3993.56     18.18 o 
   0   2   8       70.72       60.00      5.78 o 
   1   2   8      511.63      531.09      9.52 o 
   2   2   8      327.15      283.84     12.24 o 
   3   2   8      580.86      549.39     18.90 o 
   4   2   8      643.90      599.90     19.84 o 
   5   2   8     1078.39     1030.52     24.55 o 
   6   2   8      175.60      109.25     21.50 o 
   7   2   8        0.98        0.00     23.79 o 
   8   2   8      220.53      257.29     28.81 o 
   9   2   8      123.32      141.86     37.00 o 
 -14   3   8        1.85        0.05     24.84 o 
 -13   3   8      161.43      150.79     18.66 o 
 -12   3   8       72.36       70.77     15.39 o 
 -11   3   8       22.29       15.56     12.49 o 
 -10   3   8       73.30       78.18     11.08 o 
  -9   3   8     2282.51     2283.22     19.50 o 
  -8   3   8      647.77      651.20     11.75 o 
  -7   3   8      397.39      391.95      9.88 o 
  -6   3   8      154.96      150.38      7.82 o 
  -5   3   8     1960.80     2121.41     14.10 o 
  -4   3   8      152.43      146.38      5.65 o 
  -3   3   8       96.06       87.88      5.37 o 
  -2   3   8        8.60        6.91      4.86 o 
  -1   3   8      474.60      472.90      7.81 o 
   0   3   8       20.87       27.93      6.21 o 
   1   3   8       82.36       82.96      7.78 o 
   2   3   8       38.88       40.84      8.73 o 
   3   3   8       12.35        9.56     11.38 o 
   4   3   8       48.00       64.53     13.03 o 
   5   3   8      191.91      153.50     15.83 o 
   6   3   8       56.93       24.00     18.20 o 
   7   3   8      113.53      112.52     27.54 o 
   8   3   8        0.54        7.58     29.88 o 
   9   3   8        3.22        6.21     36.40 o 
 -14   4   8       83.44       65.79     26.78 o 
 -13   4   8       34.26       34.65     18.05 o 
 -12   4   8      101.26      107.18     16.20 o 
 -11   4   8       33.07       46.97     12.08 o 
 -10   4   8        4.88        5.91     10.37 o 
  -9   4   8      511.93      511.20     12.43 o 
  -8   4   8      760.14      759.44     13.35 o 
  -7   4   8      184.44      193.19      9.30 o 
  -6   4   8      808.78      823.97     11.93 o 
  -5   4   8      603.64      629.15     10.96 o 
  -4   4   8        0.13        0.40      5.55 o 
  -3   4   8       43.79       26.63      5.62 o 
  -2   4   8      577.15      571.04      8.83 o 
  -1   4   8      737.92      705.36      9.34 o 
   0   4   8      407.70      396.75      9.17 o 
   1   4   8      354.27      316.77      8.85 o 
   2   4   8      829.96      811.81     13.15 o 
   3   4   8      561.16      545.46     18.68 o 
   4   4   8      754.72      732.90     21.34 o 
   5   4   8       51.78       56.26     16.26 o 
   6   4   8     1055.73     1121.90     27.06 o 
   7   4   8      457.47      502.59     25.12 o 
   8   4   8      146.80      211.21     54.17 o 
   9   4   8      490.02      581.29     59.63 o 
 -13   5   8       90.63       86.95     20.91 o 
 -12   5   8        1.77        1.55     14.75 o 
 -11   5   8     1140.33     1194.65     18.96 o 
 -10   5   8      215.48      211.76     13.53 o 
  -9   5   8      777.92      774.04     15.33 o 
  -8   5   8        0.31        0.00      8.85 o 
  -7   5   8      704.29      692.86     12.81 o 
  -6   5   8       93.34       90.43      8.75 o 
  -5   5   8       44.88       42.33      7.29 o 
  -4   5   8       11.72        5.27      6.18 o 
  -3   5   8        5.77        0.00      6.21 o 
  -2   5   8      423.36      432.39      8.69 o 
  -1   5   8       16.30        9.28      6.35 o 
   0   5   8      177.09      171.40      8.87 o 
   1   5   8       77.71       63.43      9.69 o 
   2   5   8       75.09       65.86      9.94 o 
   3   5   8     4303.12     4196.37     42.57 o 
   4   5   8     1055.39     1061.46     24.96 o 
   5   5   8      784.30      722.00     22.79 o 
   6   5   8       10.16        0.00     20.43 o 
   7   5   8       10.17       16.89     26.86 o 
   8   5   8        4.78        0.00     32.32 o 
 -13   6   8      202.89      183.54     29.82 o 
 -12   6   8        2.94        0.00     16.49 o 
 -11   6   8       23.74       22.64     14.42 o 
 -10   6   8      132.99      132.03     14.07 o 
  -9   6   8     1346.91     1268.07     20.31 o 
  -8   6   8     2418.94     2397.25     23.60 o 
  -7   6   8      624.19      564.12     12.44 o 
  -6   6   8      464.45      485.56     11.50 o 
  -5   6   8       42.74       38.03      7.75 o 
  -4   6   8        4.84        0.00      7.70 o 
  -3   6   8      277.05      280.09      8.88 o 
  -2   6   8       93.50       93.81      7.79 o 
  -1   6   8       77.64       84.29      7.55 o 
   0   6   8      492.41      488.81     12.37 o 
   1   6   8     1969.34     1976.24     20.67 o 
   2   6   8     1853.05     1774.12     20.03 o 
   3   6   8      198.67      185.88     15.12 o 
   4   6   8     1566.13     1550.30     30.34 o 
   5   6   8     1616.48     1631.43     32.00 o 
   6   6   8      114.90      144.91     25.46 o 
   7   6   8      291.60      349.81     34.11 o 
   8   6   8       85.36       94.52     37.09 o 
 -13   7   8       35.58       38.99     30.67 o 
 -12   7   8      339.43      343.15     20.11 o 
 -11   7   8        2.39        0.48     16.05 o 
 -10   7   8      179.03      163.25     15.97 o 
  -9   7   8      996.42     1031.38     19.48 o 
  -8   7   8      305.47      301.03     12.29 o 
  -7   7   8      384.29      352.34     12.28 o 
  -6   7   8       14.98       17.51      8.06 o 
  -5   7   8      394.45      385.68     10.75 o 
  -4   7   8       20.49       15.75      8.25 o 
  -3   7   8      328.32      349.96      9.81 o 
  -2   7   8       53.87       54.13      8.18 o 
  -1   7   8      440.54      445.07      9.61 o 
   0   7   8      113.21      105.63     11.10 o 
   1   7   8      149.99      124.56     11.93 o 
   2   7   8      400.87      382.89     12.66 o 
   3   7   8        0.08        0.00     11.63 o 
   4   7   8      455.54      446.94     21.98 o 
   5   7   8        0.52        0.00     19.67 o 
   6   7   8       15.58       12.82     22.24 o 
   7   7   8       32.78       37.92     31.67 o 
   8   7   8       74.10       99.61     39.02 o 
 -12   8   8       14.46       31.72     21.77 o 
 -11   8   8      112.31      131.95     18.47 o 
 -10   8   8        2.90        0.00     15.11 o 
  -9   8   8      135.78      122.40     14.51 o 
  -8   8   8      121.90      106.16     12.56 o 
  -7   8   8       60.02       50.77     10.20 o 
  -6   8   8       56.98       45.10      9.31 o 
  -5   8   8        3.82        0.00      9.64 o 
  -4   8   8      243.21      229.78     10.63 o 
  -3   8   8       40.18       34.14      8.87 o 
  -2   8   8       21.70       13.34      8.72 o 
  -1   8   8      257.26      226.78     11.65 o 
   0   8   8      154.52      154.92     11.78 o 
   1   8   8       63.12       56.01     11.53 o 
   2   8   8      757.86      765.12     16.26 o 
   3   8   8       58.48       35.76     13.45 o 
   4   8   8      213.41      216.73     22.76 o 
   5   8   8       99.07       61.87     22.42 o 
   6   8   8       75.23       66.04     32.50 o 
   7   8   8       92.42      138.43     38.27 o 
 -11   9   8       90.75       95.01     19.29 o 
 -10   9   8       93.36       94.50     16.90 o 
  -9   9   8      213.07      198.08     16.05 o 
  -8   9   8      118.87      106.35     12.98 o 
  -7   9   8       11.40       14.68     10.94 o 
  -6   9   8        4.79        0.00     10.31 o 
  -5   9   8       15.18        3.03     10.52 o 
  -4   9   8      127.46      121.33     11.18 o 
  -3   9   8        4.63       11.59     10.28 o 
  -2   9   8        4.90        7.96      9.43 o 
  -1   9   8       11.48       11.17     11.35 o 
   0   9   8       54.31       36.78     12.04 o 
   1   9   8      292.44      295.85     14.44 o 
   2   9   8      765.27      780.84     17.09 o 
   3   9   8      450.03      441.39     14.16 o 
   4   9   8       45.82       53.67     19.40 o 
   5   9   8       12.46       11.19     23.51 o 
   6   9   8      133.31      149.01     38.52 o 
 -10  10   8       23.29       38.40     16.67 o 
  -9  10   8      122.88       98.53     15.73 o 
  -8  10   8       43.58       46.18     13.91 o 
  -7  10   8      157.96      159.43     14.68 o 
  -6  10   8        3.30       11.18     11.46 o 
  -5  10   8        5.28       11.46     12.04 o 
  -4  10   8      135.77      111.93     12.75 o 
  -3  10   8        0.14        0.03     11.31 o 
  -2  10   8       11.40        5.32     11.25 o 
  -1  10   8       24.60       30.86     13.06 o 
   0  10   8      192.34      171.27     15.03 o 
   1  10   8       69.93       69.19     14.17 o 
   2  10   8       72.93       53.94     15.74 o 
   3  10   8      375.42      370.62     16.49 o 
   4  10   8       94.97      103.54     21.56 o 
   5  10   8       97.18       81.81     36.23 o 
  -9  11   8        0.81        0.00     17.44 o 
  -8  11   8       47.10       45.97     16.29 o 
  -7  11   8      166.19      172.30     17.19 o 
  -6  11   8      154.40      154.33     17.08 o 
  -5  11   8       88.96       78.26     15.17 o 
  -4  11   8       29.66       19.22     14.34 o 
  -3  11   8       61.48       37.29     13.71 o 
  -2  11   8      256.15      218.81     17.24 o 
  -1  11   8       61.96       30.58     14.72 o 
   0  11   8       26.25       16.94     14.82 o 
   1  11   8        0.87        0.00     16.75 o 
   2  11   8        4.86        6.48     16.95 o 
   3  11   8        2.25        1.09     16.44 o 
   4  11   8       13.33        6.22     19.34 o 
  -8  12   8        1.13        0.00     18.37 o 
  -7  12   8        9.80       10.43     16.62 o 
  -6  12   8       79.25       70.79     17.75 o 
  -5  12   8       31.41       20.77     16.44 o 
  -4  12   8        1.35       11.96     15.70 o 
  -3  12   8       88.45       80.98     16.46 o 
  -2  12   8      155.96      156.28     20.68 o 
  -1  12   8       59.70       27.79     17.85 o 
   0  12   8      208.44      222.10     19.94 o 
   1  12   8      245.07      251.46     20.75 o 
   2  12   8        6.82        9.51     19.15 o 
   3  12   8       71.16       77.82     20.88 o 
  -6  13   8      124.87      144.11     21.83 o 
  -5  13   8        4.82       19.13     18.94 o 
  -4  13   8       63.82       81.53     19.55 o 
  -3  13   8      189.57      219.35     21.04 o 
  -2  13   8       22.81       17.42     20.85 o 
  -1  13   8       16.08        0.00     20.87 o 
   0  13   8       19.09       12.83     20.47 o 
   1  13   8      405.00      430.45     24.22 o 
 -14   1   9        0.69        0.00     16.82 o 
 -13   1   9        1.14        1.46     14.41 o 
 -12   1   9      374.85      386.03     14.43 o 
 -11   1   9       29.69       27.48     10.21 o 
 -10   1   9        4.97       10.53      9.81 o 
  -9   1   9        0.75        0.00      9.32 o 
  -8   1   9      101.65       90.21      9.67 o 
  -7   1   9      371.35      338.46      9.98 o 
  -6   1   9       75.49       68.56      7.48 o 
  -5   1   9      250.97      241.50      8.88 o 
  -4   1   9      715.43      731.59     10.83 o 
  -3   1   9      118.85      120.69      6.78 o 
  -2   1   9      638.54      633.89      9.02 o 
  -1   1   9      311.03      333.41      6.90 o 
   0   1   9      224.53      253.71      8.08 o 
   1   1   9       14.45       13.66     10.69 o 
   2   1   9       72.72       65.92     12.15 o 
   3   1   9       30.13       29.89     11.93 o 
   4   1   9      728.88      677.05     21.46 o 
   5   1   9       67.89       45.47     20.27 o 
   6   1   9        0.03        0.00     23.33 o 
   7   1   9       77.93       45.29     27.36 o 
   8   1   9       75.74       67.24     33.26 o 
 -14   2   9       60.26       72.88     20.89 o 
 -13   2   9       89.90      109.92     16.35 o 
 -12   2   9       10.99        8.49     12.87 o 
 -11   2   9      147.98      148.41     11.63 o 
 -10   2   9       31.29       33.27      9.35 o 
  -9   2   9       47.59       34.92      8.14 o 
  -8   2   9        0.04        0.00      7.96 o 
  -7   2   9       87.47       92.16      8.38 o 
  -6   2   9      441.50      467.95     10.62 o 
  -5   2   9      131.59      138.78      7.40 o 
  -4   2   9        0.79        0.00      6.27 o 
  -3   2   9      164.40      143.35      6.57 o 
  -2   2   9      700.17      735.51      9.69 o 
  -1   2   9     2929.79     3029.32     16.89 o 
   0   2   9      378.23      366.34      9.34 o 
   1   2   9     2385.58     2335.17     26.68 o 
   2   2   9      348.11      319.99     13.85 o 
   3   2   9       12.29        3.83     13.47 o 
   4   2   9       33.70       19.41     15.33 o 
   5   2   9      404.67      367.90     19.79 o 
   6   2   9      118.93       79.88     23.97 o 
   7   2   9        9.86        0.00     28.74 o 
   8   2   9       26.08       15.22     33.58 o 
 -14   3   9      115.89      108.65     21.27 o 
 -13   3   9       28.46       16.98     17.07 o 
 -12   3   9       28.03       28.79     14.90 o 
 -11   3   9       81.61       79.95     14.17 o 
 -10   3   9      491.23      469.11     11.95 o 
  -9   3   9     1371.68     1343.78     16.27 o 
  -8   3   9      544.84      541.70     11.05 o 
  -7   3   9        3.67        0.00      7.14 o 
  -6   3   9       21.14       13.93      6.97 o 
  -5   3   9      432.11      461.09      8.58 o 
  -4   3   9      664.51      690.83      9.76 o 
  -3   3   9      667.56      653.01      9.39 o 
  -2   3   9        1.19        0.00      5.69 o 
  -1   3   9      289.30      287.26      7.37 o 
   0   3   9      827.47      773.00     13.03 o 
   1   3   9       21.26       22.00      9.20 o 
   2   3   9       12.98       10.13     17.95 o 
   3   3   9      117.28       97.23     17.05 o 
   4   3   9      534.97      553.09     20.75 o 
   5   3   9      161.83      114.90     20.21 o 
   6   3   9       63.28       57.29     20.45 o 
   7   3   9      152.98      162.59     28.97 o 
   8   3   9        4.84        6.37     45.52 o 
 -14   4   9      482.58      536.00     26.83 o 
 -13   4   9       21.97       13.91     18.08 o 
 -12   4   9       31.19       22.55     15.79 o 
 -11   4   9        0.59        0.00     12.46 o 
 -10   4   9       71.86       63.26     12.10 o 
  -9   4   9      450.51      438.82     12.14 o 
  -8   4   9       61.21       50.45      9.24 o 
  -7   4   9     2184.98     2205.05     19.95 o 
  -6   4   9       21.94       22.15      7.37 o 
  -5   4   9       45.48       49.26      7.12 o 
  -4   4   9      552.45      566.22      9.58 o 
  -3   4   9     1194.53     1206.46     12.86 o 
  -2   4   9      464.18      473.83      9.75 o 
  -1   4   9      715.27      696.38     10.68 o 
   0   4   9      357.96      355.08     10.59 o 
   1   4   9      208.25      201.74     11.20 o 
   2   4   9       15.80       16.07     17.37 o 
   3   4   9      281.60      247.19     22.50 o 
   4   4   9        0.91        0.00     18.83 o 
   5   4   9        0.02        0.00     21.54 o 
   6   4   9       35.81       34.94     25.42 o 
   7   4   9        2.75        0.00     41.88 o 
   8   4   9       10.19        0.00     48.25 o 
 -13   5   9        7.28       13.20     19.00 o 
 -12   5   9     1405.50     1563.82     22.47 o 
 -11   5   9      133.46      153.44     16.03 o 
 -10   5   9     1686.35     1709.27     23.72 o 
  -9   5   9       18.19       14.68     11.40 o 
  -8   5   9      143.69      145.86     11.14 o 
  -7   5   9     1540.18     1546.60     17.73 o 
  -6   5   9      537.47      515.91     12.39 o 
  -5   5   9      161.16      166.86      8.79 o 
  -4   5   9        2.86        0.00      6.71 o 
  -3   5   9        0.09        4.98      7.15 o 
  -2   5   9      145.12      146.11      8.50 o 
  -1   5   9     1749.69     1735.78     19.27 o 
   0   5   9     1690.78     1717.07     19.12 o 
   1   5   9      489.20      478.52     13.59 o 
   2   5   9        2.54        0.00     17.37 o 
   3   5   9       83.11       50.77     20.35 o 
   4   5   9      698.93      693.12     29.45 o 
   5   5   9       46.29       63.61     23.47 o 
   6   5   9      306.15      304.08     32.51 o 
   7   5   9        0.34        1.94     31.52 o 
   8   5   9      132.47      198.92     54.62 o 
 -13   6   9      187.76      186.86     21.24 o 
 -12   6   9        5.00        0.00     16.84 o 
 -11   6   9      420.39      430.21     17.04 o 
 -10   6   9      982.38      956.84     19.49 o 
  -9   6   9     1229.58     1218.13     20.56 o 
  -8   6   9     1526.28     1495.87     18.37 o 
  -7   6   9      275.64      272.04     10.66 o 
  -6   6   9       25.62       26.77      8.45 o 
  -5   6   9        2.11        0.15      7.71 o 
  -4   6   9      442.76      426.98      9.82 o 
  -3   6   9      273.55      264.27      9.34 o 
  -2   6   9      102.52       89.21      9.22 o 
  -1   6   9        5.26        2.64      9.66 o 
   0   6   9       21.66        6.34     10.89 o 
   1   6   9     3395.67     3325.69     29.94 o 
   2   6   9      490.97      477.37     14.30 o 
   3   6   9      546.48      577.70     27.83 o 
   4   6   9       52.44       37.78     22.53 o 
   5   6   9        0.00        7.06     24.94 o 
   6   6   9        2.43       15.74     27.98 o 
   7   6   9        8.42       58.72     48.25 o 
 -12   7   9       15.77       23.30     18.46 o 
 -11   7   9        0.05        0.00     16.33 o 
 -10   7   9     1304.56     1289.35     22.33 o 
  -9   7   9       26.87       22.82     13.02 o 
  -8   7   9      251.97      223.78     12.68 o 
  -7   7   9       44.78       53.28      9.66 o 
  -6   7   9     1723.91     1721.40     18.62 o 
  -5   7   9     1138.55     1154.44     15.56 o 
  -4   7   9      141.07      149.16     10.37 o 
  -3   7   9     1185.05     1207.81     14.26 o 
  -2   7   9      191.14      184.79      9.56 o 
  -1   7   9      550.81      544.45     15.29 o 
   0   7   9     2462.92     2451.35     27.24 o 
   1   7   9      110.55      109.17     13.68 o 
   2   7   9     3895.67     3841.38     33.71 o 
   3   7   9      231.21      205.20     26.95 o 
   4   7   9      442.97      412.45     29.61 o 
   5   7   9       27.40       42.88     26.99 o 
   6   7   9      307.13      338.99     38.38 o 
   7   7   9      678.37      731.96     56.44 o 
 -12   8   9       35.39       25.97     20.82 o 
 -11   8   9        5.21        7.53     18.04 o 
 -10   8   9        2.86        4.38     15.91 o 
  -9   8   9       54.59       56.72     13.13 o 
  -8   8   9       14.83       18.41     11.03 o 
  -7   8   9      203.24      186.86     12.31 o 
  -6   8   9       17.89       21.35      9.47 o 
  -5   8   9      131.73      123.95     11.65 o 
  -4   8   9       28.17       19.36      9.88 o 
  -3   8   9      219.42      221.70     11.22 o 
  -2   8   9      839.69      839.46     15.00 o 
  -1   8   9      239.17      217.82     12.66 o 
   0   8   9      235.63      239.69     13.12 o 
   1   8   9       50.67       43.90     14.30 o 
   2   8   9      478.83      475.82     16.08 o 
   3   8   9        1.33        3.72     23.66 o 
   4   8   9      114.54       99.92     28.13 o 
   5   8   9        0.59        8.88     28.92 o 
   6   8   9        8.07        9.33     33.15 o 
 -11   9   9      379.42      431.06     22.15 o 
 -10   9   9      264.98      275.35     19.02 o 
  -9   9   9       60.58       72.46     14.40 o 
  -8   9   9      107.84       99.48     13.41 o 
  -7   9   9       53.79       50.34     12.17 o 
  -6   9   9      226.81      239.16     13.16 o 
  -5   9   9      985.32      920.73     16.50 o 
  -4   9   9        3.69        0.00     10.94 o 
  -3   9   9     1849.85     1840.85     20.96 o 
  -2   9   9     1341.10     1392.98     20.74 o 
  -1   9   9     1151.88     1143.65     19.34 o 
   0   9   9     1170.54     1200.11     19.94 o 
   1   9   9      106.37      109.76     15.23 o 
   2   9   9        3.63        0.00     14.64 o 
   3   9   9       32.37       34.04     22.10 o 
   4   9   9      352.19      386.31     34.83 o 
   5   9   9      435.03      446.65     40.25 o 
 -10  10   9       33.79       28.55     17.10 o 
  -9  10   9      149.66      159.20     17.40 o 
  -8  10   9      135.66      140.13     15.87 o 
  -7  10   9        0.24        4.29     13.32 o 
  -6  10   9       27.32       13.09     12.50 o 
  -5  10   9      199.97      179.98     15.08 o 
  -4  10   9      280.54      255.69     14.75 o 
  -3  10   9       11.10        8.88     12.66 o 
  -2  10   9      596.34      557.39     16.61 o 
  -1  10   9      634.96      626.61     17.40 o 
   0  10   9      104.41       81.90     16.10 o 
   1  10   9        3.31        0.00     15.32 o 
   2  10   9       13.17       20.55     16.64 o 
   3  10   9        2.64        0.00     17.77 o 
   4  10   9      121.55      140.82     36.30 o 
  -9  11   9       60.77       50.18     18.53 o 
  -8  11   9       28.93       28.80     16.91 o 
  -7  11   9      187.17      188.40     18.12 o 
  -6  11   9        0.05        0.00     14.26 o 
  -5  11   9      505.26      507.21     17.51 o 
  -4  11   9       84.88      100.24     15.32 o 
  -3  11   9     1250.04     1286.46     20.05 o 
  -2  11   9      198.60      243.45     19.43 o 
  -1  11   9      658.75      691.99     18.33 o 
   0  11   9      254.65      260.79     18.38 o 
   1  11   9       99.24      113.62     18.31 o 
   2  11   9        0.06        1.45     18.68 o 
   3  11   9       13.67        3.51     20.29 o 
  -7  12   9       28.04       27.40     17.86 o 
  -6  12   9       48.16       71.30     18.88 o 
  -5  12   9        2.72        0.00     17.33 o 
  -4  12   9        0.31        0.00     17.72 o 
  -3  12   9      447.28      378.51     25.54 o 
  -2  12   9       13.02        9.41     19.83 o 
  -1  12   9       11.89        8.81     20.09 o 
   0  12   9       21.79       22.91     19.01 o 
   1  12   9        5.95       20.41     19.40 o 
   2  12   9      184.08      197.65     22.72 o 
  -5  13   9      299.15      330.32     23.69 o 
  -4  13   9       27.89       29.54     20.77 o 
  -3  13   9      125.84      139.59     27.40 o 
  -2  13   9       38.15       59.36     23.73 o 
  -1  13   9      155.64      148.85     24.72 o 
 -14   0  10      168.80      178.52     27.70 o 
 -13   0  10      206.62      205.24     22.39 o 
 -12   0  10        6.62        6.94     17.71 o 
 -11   0  10     1051.66     1029.99     24.32 o 
 -10   0  10     2324.95     2299.19     31.87 o 
  -9   0  10     5510.40     5502.09     45.77 o 
  -8   0  10        9.57       32.67     12.54 o 
  -7   0  10     4938.16     4807.40     40.35 o 
  -6   0  10      215.09      216.67     14.07 o 
  -5   0  10     4150.81     3938.67     33.66 o 
  -4   0  10      421.44      399.75     13.44 o 
  -3   0  10      933.89      943.51     15.56 o 
  -2   0  10      669.58      655.14     13.12 o 
  -1   0  10     3589.94     3612.27     25.84 o 
   0   0  10     1612.13     1486.90     32.32 o 
   1   0  10      395.45      384.86     21.26 o 
   2   0  10      314.73      323.73     25.72 o 
   3   0  10      556.69      517.26     23.20 o 
   4   0  10       68.31        0.00     29.59 o 
   5   0  10      139.71       50.53     32.77 o 
   6   0  10      731.57      708.74     44.61 o 
   7   0  10      115.47      140.66     46.89 o 
   8   0  10       56.03       87.40     51.44 o 
 -14   1  10       62.91       71.20     19.12 o 
 -13   1  10       44.03       53.91     14.97 o 
 -12   1  10      214.13      211.28     13.69 o 
 -11   1  10      594.18      629.53     14.67 o 
 -10   1  10       78.08       75.74     11.53 o 
  -9   1  10      757.46      738.56     14.62 o 
  -8   1  10       21.12       19.42      9.09 o 
  -7   1  10       46.75       48.68      8.20 o 
  -6   1  10       42.02       44.16      7.93 o 
  -5   1  10      388.64      392.48     10.69 o 
  -4   1  10      659.42      618.19     10.92 o 
  -3   1  10       99.91       95.83      7.26 o 
  -2   1  10        7.94        6.35      6.56 o 
  -1   1  10       73.89       81.74      7.82 o 
   0   1  10      141.47      122.13     12.94 o 
   1   1  10      135.47      108.36     13.55 o 
   2   1  10        9.14        9.85     11.94 o 
   3   1  10      194.58      196.81     18.70 o 
   4   1  10      208.18      117.81     19.14 o 
   5   1  10      360.45      298.63     27.84 o 
   6   1  10        1.83        2.09     26.22 o 
   7   1  10       50.36       19.13     32.47 o 
   8   1  10        3.70       13.16     37.59 o 
 -14   2  10       14.55       20.50     19.73 o 
 -13   2  10      173.77      225.02     17.62 o 
 -12   2  10       11.24       10.21     13.31 o 
 -11   2  10      834.36      874.29     15.37 o 
 -10   2  10     2693.92     2722.25     23.03 o 
  -9   2  10      552.95      536.20     12.40 o 
  -8   2  10      548.83      527.34     12.01 o 
  -7   2  10     1759.09     1737.11     17.52 o 
  -6   2  10      714.66      704.09     12.62 o 
  -5   2  10      112.94       99.64      8.17 o 
  -4   2  10      333.16      338.58      9.43 o 
  -3   2  10      738.05      754.04     10.72 o 
  -2   2  10       16.53       10.95      6.53 o 
  -1   2  10     2946.43     2953.79     23.00 o 
   0   2  10     3107.77     3002.35     28.30 o 
   1   2  10      755.27      769.49     18.51 o 
   2   2  10      521.37      513.15     16.57 o 
   3   2  10      469.02      489.19     21.96 o 
   4   2  10       51.53       24.13     16.89 o 
   5   2  10      185.74      214.05     23.54 o 
   6   2  10       10.75       15.97     26.99 o 
   7   2  10      288.01      346.75     39.43 o 
 -14   3  10      207.89      219.00     21.89 o 
 -13   3  10        0.79        0.00     16.59 o 
 -12   3  10      236.97      244.31     15.96 o 
 -11   3  10      203.51      197.02     13.42 o 
 -10   3  10       90.37       81.17     10.32 o 
  -9   3  10      318.68      304.44     10.41 o 
  -8   3  10       21.77       13.31      8.24 o 
  -7   3  10      148.44      130.35      8.77 o 
  -6   3  10       79.20       71.17      7.97 o 
  -5   3  10       23.61       22.86      6.47 o 
  -4   3  10       18.44       17.46      6.74 o 
  -3   3  10       15.13        9.02      6.63 o 
  -2   3  10       63.72       56.43      6.99 o 
  -1   3  10      534.46      528.28     11.13 o 
   0   3  10        9.78        9.38      9.03 o 
   1   3  10      494.98      465.75     18.21 o 
   2   3  10        5.83        0.00     18.66 o 
   3   3  10       42.91       17.50     15.24 o 
   4   3  10       47.43       76.83     18.55 o 
   5   3  10      239.22      263.45     22.47 o 
   6   3  10       71.43       48.75     28.28 o 
   7   3  10        1.03        0.00     33.38 o 
 -13   4  10       50.97       38.81     19.27 o 
 -12   4  10       10.75       16.43     16.01 o 
 -11   4  10      207.08      206.91     15.00 o 
 -10   4  10     1483.25     1568.86     19.71 o 
  -9   4  10       20.23       29.94      9.44 o 
  -8   4  10      313.62      301.04     10.66 o 
  -7   4  10       12.64        6.24      7.92 o 
  -6   4  10      504.66      505.24     10.57 o 
  -5   4  10      144.11      146.26      8.25 o 
  -4   4  10       11.19       10.38      6.77 o 
  -3   4  10      408.15      403.16      9.38 o 
  -2   4  10     1995.67     1964.37     16.12 o 
  -1   4  10      111.94      110.37     10.66 o 
   0   4  10     2253.94     2247.98     21.70 o 
   1   4  10       23.97       25.70     18.21 o 
   2   4  10       53.85       59.79     19.95 o 
   3   4  10      800.18      767.72     30.21 o 
   4   4  10      267.83      264.02     27.52 o 
   5   4  10      120.96      143.70     29.02 o 
   6   4  10      431.36      466.81     34.76 o 
   7   4  10      215.63      233.52     47.34 o 
 -13   5  10      138.68      124.72     22.73 o 
 -12   5  10      460.27      482.48     19.26 o 
 -11   5  10     1821.76     1810.90     25.81 o 
 -10   5  10      106.01       85.48     14.29 o 
  -9   5  10       50.24       39.57     11.55 o 
  -8   5  10      103.48       99.14     12.39 o 
  -7   5  10      196.93      205.09     10.19 o 
  -6   5  10      142.24      141.06     10.02 o 
  -5   5  10       13.13       12.01      7.97 o 
  -4   5  10      154.17      138.15      8.80 o 
  -3   5  10      420.07      407.80      9.76 o 
  -2   5  10      185.45      160.05      9.68 o 
  -1   5  10     1309.49     1300.93     17.91 o 
   0   5  10      699.15      669.22     15.69 o 
   1   5  10       25.05       21.20     15.04 o 
   2   5  10        0.46        0.00     19.63 o 
   3   5  10      494.75      478.23     27.03 o 
   4   5  10       32.37       32.79     23.33 o 
   5   5  10      141.07      111.07     27.68 o 
   6   5  10       12.26       13.84     32.14 o 
   7   5  10       87.80       93.68     36.54 o 
 -13   6  10      138.18      164.76     23.05 o 
 -12   6  10       62.96       89.06     18.90 o 
 -11   6  10      536.27      585.57     18.42 o 
 -10   6  10        8.40        7.69     13.60 o 
  -9   6  10      834.34      771.44     18.13 o 
  -8   6  10      113.32      101.44     11.41 o 
  -7   6  10      287.48      283.41     11.51 o 
  -6   6  10        4.91        9.72      8.91 o 
  -5   6  10        6.80        9.35      8.64 o 
  -4   6  10       96.04      113.57     10.22 o 
  -3   6  10      316.42      315.99     10.32 o 
  -2   6  10      220.19      207.12     11.42 o 
  -1   6  10      147.80      138.83     12.50 o 
   0   6  10     1499.09     1489.01     22.01 o 
   1   6  10        6.53        0.00     12.93 o 
   2   6  10      438.64      445.86     25.91 o 
   3   6  10      106.70       86.68     25.05 o 
   4   6  10      423.82      454.31     41.42 o 
   5   6  10      359.51      425.13     35.73 o 
   6   6  10      263.44      275.86     38.59 o 
 -12   7  10       14.49       22.05     19.39 o 
 -11   7  10      278.09      255.40     18.77 o 
 -10   7  10      159.12      141.63     16.71 o 
  -9   7  10       82.00       81.61     14.10 o 
  -8   7  10       12.34        9.95     11.58 o 
  -7   7  10      229.05      221.65     11.99 o 
  -6   7  10       31.34       23.04     10.10 o 
  -5   7  10        1.60        4.15      9.17 o 
  -4   7  10        1.26        0.00      9.77 o 
  -3   7  10      121.89      105.60     10.87 o 
  -2   7  10        0.28        0.00     10.72 o 
  -1   7  10        1.03        0.00     11.77 o 
   0   7  10     1711.27     1754.23     24.33 o 
   1   7  10     2107.92     2118.27     26.71 o 
   2   7  10      292.08      276.94     27.63 o 
   3   7  10      181.28      129.29     27.27 o 
   4   7  10       60.31       36.05     28.00 o 
   5   7  10       37.45       41.07     32.67 o 
   6   7  10       35.38       33.80     35.86 o 
 -11   8  10      561.25      484.32     21.40 o 
 -10   8  10      690.98      655.15     18.99 o 
  -9   8  10        0.27        6.12     13.85 o 
  -8   8  10       60.59       67.26     13.16 o 
  -7   8  10        2.49        0.00     10.95 o 
  -6   8  10      698.42      653.75     14.97 o 
  -5   8  10      473.08      492.97     13.40 o 
  -4   8  10       85.79       69.93     11.44 o 
  -3   8  10      213.03      193.43     12.42 o 
  -2   8  10       92.56       95.15     14.46 o 
  -1   8  10      260.14      257.30     15.17 o 
   0   8  10      138.91      111.69     15.10 o 
   1   8  10       10.99        0.00     14.87 o 
   2   8  10       79.38       70.68     21.76 o 
   3   8  10        0.99       12.70     26.54 o 
   4   8  10       89.61       99.34     31.56 o 
   5   8  10       89.75      113.97     35.57 o 
 -11   9  10      145.74      140.39     22.68 o 
 -10   9  10        0.03        0.00     18.33 o 
  -9   9  10       11.45        8.60     15.29 o 
  -8   9  10       18.35       25.55     14.10 o 
  -7   9  10       22.89        9.82     12.87 o 
  -6   9  10      107.23       93.23     13.39 o 
  -5   9  10       55.24       32.02     13.23 o 
  -4   9  10       32.28        8.51     13.27 o 
  -3   9  10      322.21      269.15     17.65 o 
  -2   9  10       95.88       95.73     15.42 o 
  -1   9  10       49.76       56.35     15.49 o 
   0   9  10      221.73      223.87     18.21 o 
   1   9  10       80.95       83.87     18.12 o 
   2   9  10       32.37       43.44     22.61 o 
   3   9  10        3.36       17.73     31.86 o 
   4   9  10       45.57       47.52     33.26 o 
 -10  10  10        1.70        0.00     19.31 o 
  -9  10  10        0.70        0.00     16.91 o 
  -8  10  10        7.79       11.18     16.05 o 
  -7  10  10        4.57       12.02     14.88 o 
  -6  10  10       23.31       23.20     14.82 o 
  -5  10  10       17.96       23.84     14.84 o 
  -4  10  10       11.15        9.46     15.95 o 
  -3  10  10        3.47        0.00     17.26 o 
  -2  10  10       10.89       12.27     17.58 o 
  -1  10  10      167.36      153.54     20.14 o 
   0  10  10       16.52       15.67     17.36 o 
   1  10  10        1.14        0.00     19.06 o 
   2  10  10      106.37      112.27     22.54 o 
   3  10  10       35.56       71.20     35.24 o 
  -8  11  10        1.09        9.25     17.78 o 
  -7  11  10      131.42      166.42     18.83 o 
  -6  11  10      551.36      520.96     18.80 o 
  -5  11  10      126.52      118.22     19.12 o 
  -4  11  10       95.11      103.29     17.88 o 
  -3  11  10      127.36      145.99     20.59 o 
  -2  11  10       27.86        9.48     22.55 o 
  -1  11  10        1.97        0.00     20.53 o 
   0  11  10        9.56        9.51     20.47 o 
   1  11  10      388.81      373.60     23.84 o 
   2  11  10       62.52       58.12     22.98 o 
  -6  12  10        4.25        0.00     19.75 o 
  -5  12  10       36.04       21.86     20.95 o 
  -4  12  10        0.01        0.00     23.10 o 
  -3  12  10        0.24        0.00     23.23 o 
  -2  12  10      105.64      105.15     24.86 o 
  -1  12  10      130.40      130.04     27.40 o 
   0  12  10      164.48      179.20     26.13 o 
 -14   1  11       74.35       68.19     18.88 o 
 -13   1  11       62.17       69.34     16.06 o 
 -12   1  11       11.53        2.10     12.83 o 
 -11   1  11       33.24       24.66     12.04 o 
 -10   1  11        5.59        0.53     11.05 o 
  -9   1  11        2.37        0.00     10.08 o 
  -8   1  11      238.77      234.36     11.24 o 
  -7   1  11     1088.84     1081.96     15.06 o 
  -6   1  11       12.40        6.60      8.17 o 
  -5   1  11       69.93       61.34      8.95 o 
  -4   1  11      336.12      318.36      9.56 o 
  -3   1  11       25.19       22.79      7.98 o 
  -2   1  11        0.02        0.91      7.35 o 
  -1   1  11       21.04       24.82     10.53 o 
   0   1  11       58.72       56.96     13.12 o 
   1   1  11      538.08      530.59     17.18 o 
   2   1  11      135.42      128.02     16.71 o 
   3   1  11      119.39      112.48     18.47 o 
   4   1  11       16.41       15.25     22.53 o 
   5   1  11       91.83       87.88     26.84 o 
   6   1  11        8.74        7.02     30.24 o 
   7   1  11        2.34        0.00     36.37 o 
 -14   2  11       93.17       87.13     20.75 o 
 -13   2  11       26.51       31.10     16.02 o 
 -12   2  11      304.93      312.90     16.06 o 
 -11   2  11       83.57       84.36     12.51 o 
 -10   2  11       64.35       59.54     10.81 o 
  -9   2  11        5.75        6.24      9.39 o 
  -8   2  11       19.35       15.44      8.73 o 
  -7   2  11        0.21        4.11      8.32 o 
  -6   2  11        1.63        5.81      8.11 o 
  -5   2  11       52.87       59.76      8.46 o 
  -4   2  11        2.35        0.00      7.80 o 
  -3   2  11       40.96       33.40      7.88 o 
  -2   2  11        0.39        0.00      7.88 o 
  -1   2  11      208.39      213.35     11.25 o 
   0   2  11      600.39      575.05     17.76 o 
   1   2  11      312.82      288.73     15.78 o 
   2   2  11      119.65      106.16     18.11 o 
   3   2  11      128.13       98.98     20.43 o 
   4   2  11       24.85       15.86     19.83 o 
   5   2  11       61.19       26.88     26.66 o 
   6   2  11       18.66       18.20     31.56 o 
   7   2  11       19.78        4.79     36.86 o 
 -13   3  11      529.28      539.13     20.34 o 
 -12   3  11      106.82      104.26     15.91 o 
 -11   3  11       40.67       24.97     12.26 o 
 -10   3  11      198.03      186.25     11.79 o 
  -9   3  11       44.56       36.33      9.45 o 
  -8   3  11      672.82      656.98     12.62 o 
  -7   3  11      162.30      172.40      9.31 o 
  -6   3  11      185.53      183.71      9.38 o 
  -5   3  11      229.72      219.04      8.90 o 
  -4   3  11        1.15        0.00      6.90 o 
  -3   3  11      200.53      184.37      8.15 o 
  -2   3  11      355.39      335.55     10.45 o 
  -1   3  11      586.20      593.67     13.60 o 
   0   3  11      100.33       84.87     16.64 o 
   1   3  11      841.26      870.47     29.89 o 
   2   3  11      763.12      765.95     29.71 o 
   3   3  11      292.99      309.73     21.62 o 
   4   3  11      462.79      468.56     23.91 o 
   5   3  11       25.87       34.03     23.48 o 
   6   3  11       23.90       35.94     32.43 o 
 -13   4  11       80.54      104.63     20.40 o 
 -12   4  11        0.07        5.46     16.13 o 
 -11   4  11       35.82       42.59     13.51 o 
 -10   4  11       19.89       12.25     11.05 o 
  -9   4  11       37.99       33.82     10.61 o 
  -8   4  11       15.11       10.10      9.43 o 
  -7   4  11       74.85       65.86      9.98 o 
  -6   4  11      168.87      148.93     10.10 o 
  -5   4  11        1.48        0.00      7.84 o 
  -4   4  11      731.19      745.02     11.38 o 
  -3   4  11     2130.44     2123.04     17.81 o 
  -2   4  11      927.38      982.50     15.13 o 
  -1   4  11     4645.31     4598.36     31.38 o 
   0   4  11       31.44       19.28     16.15 o 
   1   4  11      127.74      108.58     20.10 o 
   2   4  11      213.14      189.17     24.15 o 
   3   4  11       13.70        0.00     23.33 o 
   4   4  11       29.16       12.18     26.05 o 
   5   4  11       38.64       64.63     29.93 o 
   6   4  11      136.57      132.01     51.44 o 
 -13   5  11       72.42       68.78     23.73 o 
 -12   5  11       28.35       39.57     17.80 o 
 -11   5  11       39.33       35.39     15.66 o 
 -10   5  11      890.15      869.70     18.30 o 
  -9   5  11      142.02      164.24     12.49 o 
  -8   5  11      272.69      267.75     12.24 o 
  -7   5  11     1386.97     1401.77     19.29 o 
  -6   5  11       11.62       10.16      8.91 o 
  -5   5  11      641.09      629.04     12.90 o 
  -4   5  11      104.44       87.71      9.76 o 
  -3   5  11        3.11        3.87      8.29 o 
  -2   5  11      668.63      648.52     14.72 o 
  -1   5  11       10.38        0.00     12.05 o 
   0   5  11     1864.74     1879.60     24.04 o 
   1   5  11      131.50       98.44     21.51 o 
   2   5  11     2541.91     2493.63     48.74 o 
   3   5  11      113.48      133.60     27.52 o 
   4   5  11        0.04        1.91     26.69 o 
   5   5  11      102.13      127.31     34.00 o 
   6   5  11       96.73      108.99     36.95 o 
 -12   6  11      424.90      414.91     21.45 o 
 -11   6  11      217.26      243.25     19.63 o 
 -10   6  11      626.47      606.74     17.78 o 
  -9   6  11       79.38       61.83     13.14 o 
  -8   6  11        0.41        9.59     10.90 o 
  -7   6  11       12.64        4.55     10.16 o 
  -6   6  11      136.46      123.09     11.44 o 
  -5   6  11       48.37       46.25      9.93 o 
  -4   6  11        9.79        4.82      9.07 o 
  -3   6  11      111.79       99.84     11.26 o 
  -2   6  11       49.06       40.16     11.73 o 
  -1   6  11       35.95       37.25     12.73 o 
   0   6  11      292.42      303.48     15.17 o 
   1   6  11      206.31      199.20     25.98 o 
   2   6  11       85.12       87.47     24.58 o 
   3   6  11       28.11       47.59     26.52 o 
   4   6  11        3.14       10.89     28.81 o 
   5   6  11       23.41       21.70     35.62 o 
 -12   7  11      109.83      102.81     21.30 o 
 -11   7  11       63.10       73.91     18.28 o 
 -10   7  11      217.34      250.67     18.96 o 
  -9   7  11      661.02      690.28     18.50 o 
  -8   7  11      236.39      251.65     13.49 o 
  -7   7  11      224.53      242.64     12.82 o 
  -6   7  11       19.87       25.90     10.93 o 
  -5   7  11      400.95      395.64     11.93 o 
  -4   7  11      719.34      736.75     13.97 o 
  -3   7  11      583.06      566.83     15.20 o 
  -2   7  11      705.93      713.27     17.83 o 
  -1   7  11      548.32      548.21     16.57 o 
   0   7  11       81.93       78.58     15.13 o 
   1   7  11      696.65      694.41     31.87 o 
   2   7  11      747.14      792.32     33.96 o 
   3   7  11       92.01       58.95     29.10 o 
   4   7  11      616.98      698.08     36.69 o 
   5   7  11      443.56      523.77     43.76 o 
 -11   8  11      824.83      746.23     22.39 o 
 -10   8  11      201.44      154.21     20.77 o 
  -9   8  11      155.30      137.58     17.08 o 
  -8   8  11        7.92       12.14     13.48 o 
  -7   8  11       14.84       18.60     11.83 o 
  -6   8  11        0.23        0.00     11.30 o 
  -5   8  11       16.02        4.48     11.39 o 
  -4   8  11        3.30        0.00     12.08 o 
  -3   8  11       51.92       37.92     14.96 o 
  -2   8  11      271.56      276.68     16.85 o 
  -1   8  11       43.23       37.86     16.17 o 
   0   8  11      731.92      715.79     19.02 o 
   1   8  11      239.67      284.98     24.30 o 
   2   8  11      437.65      458.73     33.95 o 
   3   8  11      142.60      109.49     31.28 o 
   4   8  11        0.15        0.00     34.40 o 
 -10   9  11      807.36      816.25     21.90 o 
  -9   9  11       50.07       72.87     16.97 o 
  -8   9  11      485.57      496.34     17.34 o 
  -7   9  11      100.01      113.48     15.75 o 
  -6   9  11       36.64       15.87     13.53 o 
  -5   9  11     1486.15     1463.39     19.79 o 
  -4   9  11       66.49       76.44     15.12 o 
  -3   9  11      280.34      254.92     20.18 o 
  -2   9  11      295.61      291.83     18.61 o 
  -1   9  11        2.39        1.74     16.81 o 
   0   9  11      412.43      433.57     18.34 o 
   1   9  11      118.68      118.86     20.06 o 
   2   9  11      265.53      273.58     37.45 o 
   3   9  11       95.65       89.02     37.17 o 
  -9  10  11        0.71        7.80     17.88 o 
  -8  10  11       17.71       28.37     17.30 o 
  -7  10  11        7.26        4.71     16.43 o 
  -6  10  11        1.49        0.00     15.34 o 
  -5  10  11      138.00      146.69     15.09 o 
  -4  10  11      185.20      140.68     22.81 o 
  -3  10  11        8.46        9.08     19.37 o 
  -2  10  11        0.05        0.00     20.20 o 
  -1  10  11       55.55       56.75     19.44 o 
   0  10  11       68.99       67.69     20.63 o 
   1  10  11      120.56      119.61     23.30 o 
   2  10  11      176.30      160.79     40.03 o 
  -7  11  11      244.78      258.16     21.58 o 
  -6  11  11       17.58        0.00     18.58 o 
  -5  11  11      429.97      462.27     20.05 o 
  -4  11  11      322.40      373.90     25.70 o 
  -3  11  11      577.12      589.75     24.88 o 
  -2  11  11       84.19       98.44     22.88 o 
  -1  11  11        4.17       10.79     21.17 o 
   0  11  11       51.43       53.60     22.95 o 
 -13   0  12      220.97      203.27     26.62 o 
 -12   0  12     1000.69      922.99     28.32 o 
 -11   0  12      216.33      204.03     21.28 o 
 -10   0  12        0.39        2.55     16.79 o 
  -9   0  12     1547.54     1555.28     28.53 o 
  -8   0  12      791.23      830.67     22.28 o 
  -7   0  12      712.53      721.10     20.23 o 
  -6   0  12      458.49      472.80     19.35 o 
  -5   0  12     1321.81     1278.95     26.42 o 
  -4   0  12     2295.12     2368.68     28.23 o 
  -3   0  12     1834.98     1868.05     22.62 o 
  -2   0  12     4845.51     4836.32     59.06 o 
  -1   0  12      252.27      257.20     21.58 o 
   0   0  12      137.16      114.87     23.58 o 
   1   0  12      411.25      385.54     24.91 o 
   2   0  12      205.99      133.54     25.08 o 
   3   0  12     2203.88     2265.07     69.65 o 
   4   0  12      347.16      451.56     44.61 o 
   5   0  12      789.76      851.68     50.98 o 
   6   0  12       42.88      104.70     52.80 o 
 -13   1  12       71.00       80.49     16.19 o 
 -12   1  12        8.84        3.10     14.13 o 
 -11   1  12      388.59      357.85     15.18 o 
 -10   1  12        8.75        0.00     11.54 o 
  -9   1  12        7.22       12.52     10.65 o 
  -8   1  12      441.09      439.18     12.89 o 
  -7   1  12      255.84      231.26     10.82 o 
  -6   1  12      719.39      693.95     14.28 o 
  -5   1  12      135.07      112.10     10.35 o 
  -4   1  12      102.35       87.48      9.80 o 
  -3   1  12     1038.88     1077.74     14.26 o 
  -2   1  12       51.94       29.25     13.62 o 
  -1   1  12      467.08      445.48     16.86 o 
   0   1  12        1.13        0.00     14.35 o 
   1   1  12      566.88      589.66     18.79 o 
   2   1  12      266.25      202.19     21.84 o 
   3   1  12      172.22      153.14     21.77 o 
   4   1  12        7.82       20.48     27.04 o 
   5   1  12       73.73      104.20     32.39 o 
   6   1  12        0.69        1.87     35.39 o 
 -13   2  12       43.04       53.21     17.31 o 
 -12   2  12      466.22      503.59     15.58 o 
 -11   2  12      241.95      230.68     14.51 o 
 -10   2  12        5.36        5.74     11.17 o 
  -9   2  12     1013.31     1002.37     16.20 o 
  -8   2  12      113.05      105.93     10.81 o 
  -7   2  12     1560.44     1576.68     18.84 o 
  -6   2  12      857.02      894.65     14.96 o 
  -5   2  12      271.20      269.85     10.35 o 
  -4   2  12      682.74      699.40     12.78 o 
  -3   2  12      587.53      601.62     11.92 o 
  -2   2  12     1448.75     1463.49     19.07 o 
  -1   2  12       98.35       93.52     17.92 o 
   0   2  12      204.67      228.46     19.61 o 
   1   2  12      705.13      742.48     20.53 o 
   2   2  12      899.34      923.10     26.83 o 
   3   2  12        1.10        0.00     20.05 o 
   4   2  12      203.44      233.01     25.92 o 
   5   2  12      144.47      174.15     36.33 o 
   6   2  12       54.73       57.18     43.47 o 
 -13   3  12      542.11      514.90     20.81 o 
 -12   3  12      149.45      142.61     16.76 o 
 -11   3  12        0.63        0.00     13.93 o 
 -10   3  12        1.43        0.42     10.80 o 
  -9   3  12        0.26        0.00     10.02 o 
  -8   3  12        4.07        3.90      9.39 o 
  -7   3  12        4.19        5.92      9.01 o 
  -6   3  12      549.76      510.53     11.76 o 
  -5   3  12      492.32      468.93     11.68 o 
  -4   3  12      383.11      369.72      9.54 o 
  -3   3  12       77.69       68.97     10.50 o 
  -2   3  12      664.94      686.75     14.71 o 
  -1   3  12     1674.54     1718.68     31.03 o 
   0   3  12        9.21        3.22     16.63 o 
   1   3  12       78.75       88.94     25.87 o 
   2   3  12       95.20      106.33     25.08 o 
   3   3  12      660.00      711.78     32.29 o 
   4   3  12        5.19       22.45     28.80 o 
   5   3  12        7.48        0.00     44.15 o 
 -13   4  12     1060.17     1169.56     24.72 o 
 -12   4  12      238.19      253.61     21.23 o 
 -11   4  12      208.64      205.97     17.43 o 
 -10   4  12        0.22        0.00     12.49 o 
  -9   4  12       25.89       24.42     10.81 o 
  -8   4  12       15.94       17.41      9.83 o 
  -7   4  12       24.59       29.94      9.97 o 
  -6   4  12        0.19        0.00      9.28 o 
  -5   4  12     1825.92     1833.37     18.16 o 
  -4   4  12        9.09        6.41      8.45 o 
  -3   4  12       47.93       43.36     10.66 o 
  -2   4  12     2478.18     2463.48     24.96 o 
  -1   4  12      128.32       93.54     15.88 o 
   0   4  12       35.75       20.59     21.31 o 
   1   4  12       14.96       28.02     22.68 o 
   2   4  12       75.25       67.16     25.73 o 
   3   4  12      238.37      255.92     35.37 o 
   4   4  12      176.56      121.70     36.16 o 
   5   4  12      502.28      495.01     39.06 o 
 -12   5  12      282.77      264.68     20.39 o 
 -11   5  12       87.99       72.14     16.45 o 
 -10   5  12      119.16      129.11     14.57 o 
  -9   5  12       58.17       51.69     12.27 o 
  -8   5  12       40.63       42.59     11.53 o 
  -7   5  12        0.37        0.00     11.01 o 
  -6   5  12      231.70      264.70     11.63 o 
  -5   5  12       11.20       13.26      9.82 o 
  -4   5  12      267.14      260.63     10.90 o 
  -3   5  12       40.26       22.21     11.07 o 
  -2   5  12        0.84        0.00     11.86 o 
  -1   5  12       97.86       89.91     15.48 o 
   0   5  12      114.94      106.28     22.85 o 
   1   5  12       78.13       55.20     26.02 o 
   2   5  12      116.39      114.90     26.34 o 
   3   5  12        5.00        0.00     28.74 o 
   4   5  12      120.73      123.39     32.61 o 
   5   5  12       32.42       26.40     36.37 o 
 -12   6  12       92.20      106.09     20.08 o 
 -11   6  12       41.57       25.87     16.48 o 
 -10   6  12      109.71       95.01     15.65 o 
  -9   6  12        1.04        9.81     12.59 o 
  -8   6  12      174.04      155.69     13.81 o 
  -7   6  12      167.45      152.28     12.70 o 
  -6   6  12       94.71       77.63     11.51 o 
  -5   6  12       13.92       13.84     10.50 o 
  -4   6  12      250.94      257.73     12.22 o 
  -3   6  12      271.43      284.38     13.06 o 
  -2   6  12      738.09      733.34     16.54 o 
  -1   6  12       92.99       70.77     15.46 o 
   0   6  12      240.55      246.73     27.11 o 
   1   6  12        0.01        0.00     26.54 o 
   2   6  12        9.00        4.80     27.08 o 
   3   6  12       24.89       29.93     31.42 o 
   4   6  12      130.81      156.55     37.20 o 
 -11   7  12       11.84        0.00     19.06 o 
 -10   7  12       33.82       33.20     15.87 o 
  -9   7  12       68.03       61.91     15.24 o 
  -8   7  12       29.78       25.72     12.74 o 
  -7   7  12      259.18      225.88     13.71 o 
  -6   7  12      325.32      302.11     13.60 o 
  -5   7  12       48.08       49.94     11.49 o 
  -4   7  12      157.57      147.17     15.93 o 
  -3   7  12        5.39       10.29     12.79 o 
  -2   7  12      285.92      291.69     18.03 o 
  -1   7  12       88.22       55.94     16.92 o 
   0   7  12      226.92      227.90     26.68 o 
   1   7  12        1.92        0.00     26.99 o 
   2   7  12        4.47        0.00     29.71 o 
   3   7  12       93.52       79.40     34.85 o 
 -10   8  12      147.13      163.41     21.91 o 
  -9   8  12       55.67       39.37     17.88 o 
  -8   8  12       20.35       20.44     13.47 o 
  -7   8  12       72.40       55.23     13.50 o 
  -6   8  12        0.22        0.00     13.04 o 
  -5   8  12        0.90        6.79     12.43 o 
  -4   8  12       16.90        7.20     14.73 o 
  -3   8  12       19.84       16.65     18.23 o 
  -2   8  12       22.48       19.77     17.31 o 
  -1   8  12       10.38        1.96     17.52 o 
   0   8  12      272.86      240.10     20.90 o 
   1   8  12      203.36      189.59     38.46 o 
   2   8  12      120.40      129.26     34.72 o 
   3   8  12        0.12        1.06     35.71 o 
  -9   9  12       13.51       10.96     18.09 o 
  -8   9  12       10.18        7.08     16.52 o 
  -7   9  12       47.43       42.48     15.30 o 
  -6   9  12        0.17        0.00     14.06 o 
  -5   9  12        3.65        6.58     14.13 o 
  -4   9  12       14.34       14.55     19.84 o 
  -3   9  12      154.17      126.79     21.08 o 
  -2   9  12      478.49      505.71     21.14 o 
  -1   9  12      620.58      615.50     21.38 o 
   0   9  12      200.13      167.52     22.55 o 
   1   9  12       60.00       48.15     33.72 o 
   2   9  12      100.22      109.32     38.41 o 
  -8  10  12        4.99        0.00     18.78 o 
  -7  10  12       86.58       78.58     17.07 o 
  -6  10  12       81.93       54.83     16.63 o 
  -5  10  12      164.49      139.13     20.05 o 
  -4  10  12        7.89        0.00     22.44 o 
  -3  10  12      150.65      157.19     24.06 o 
  -2  10  12      152.26      147.58     25.01 o 
  -1  10  12       85.35       94.81     22.35 o 
   0  10  12      174.06      165.33     24.95 o 
  -5  11  12        0.93        0.00     22.59 o 
  -4  11  12        4.24        0.00     25.10 o 
  -3  11  12        6.02        0.00     26.02 o 
 -13   1  13       19.34        5.82     17.29 o 
 -12   1  13        1.05        8.96     15.79 o 
 -11   1  13      251.84      255.72     16.04 o 
 -10   1  13      199.85      165.29     14.49 o 
  -9   1  13        4.80        3.36     11.91 o 
  -8   1  13        0.67        1.72     11.03 o 
  -7   1  13      161.18      177.02     11.76 o 
  -6   1  13       27.46       19.62     10.47 o 
  -5   1  13       14.04       12.76     10.22 o 
  -4   1  13       30.05       35.33      9.94 o 
  -3   1  13      325.36      348.91     12.90 o 
  -2   1  13       37.16       27.07     16.81 o 
  -1   1  13      274.39      287.08     17.94 o 
   0   1  13        1.03        0.08     16.41 o 
   1   1  13      256.40      232.00     20.49 o 
   2   1  13       26.25       43.41     21.01 o 
   3   1  13       32.17       40.34     34.37 o 
   4   1  13       28.76       24.89     31.97 o 
 -13   2  13       46.07       54.95     19.11 o 
 -12   2  13      449.41      477.05     17.44 o 
 -11   2  13      202.08      169.70     15.55 o 
 -10   2  13       57.22       47.52     12.61 o 
  -9   2  13        1.81        7.00     11.41 o 
  -8   2  13       50.55       37.26     11.02 o 
  -7   2  13        2.31       10.40     10.30 o 
  -6   2  13      236.64      263.12     12.22 o 
  -5   2  13      265.69      263.28     11.62 o 
  -4   2  13     2125.33     2217.95     20.67 o 
  -3   2  13      519.93      512.96     14.21 o 
  -2   2  13        0.81        0.00     17.41 o 
  -1   2  13      312.21      298.60     21.35 o 
   0   2  13       21.18       16.26     19.21 o 
   1   2  13       97.05      115.22     21.11 o 
   2   2  13       18.13       26.69     22.04 o 
   3   2  13       71.33       56.72     25.19 o 
   4   2  13       48.27       27.41     32.34 o 
 -12   3  13      177.29      143.93     17.36 o 
 -11   3  13        9.79       12.05     14.19 o 
 -10   3  13      264.44      277.53     13.70 o 
  -9   3  13       47.76       44.37     11.08 o 
  -8   3  13        0.76        0.00     10.42 o 
  -7   3  13      209.00      186.61     12.23 o 
  -6   3  13      524.35      512.62     12.82 o 
  -5   3  13      124.47      123.25     10.84 o 
  -4   3  13      355.50      330.59     11.66 o 
  -3   3  13      186.95      205.04     14.34 o 
  -2   3  13      402.54      403.05     17.85 o 
  -1   3  13       96.49       85.18     19.85 o 
   0   3  13      283.96      256.99     27.95 o 
   1   3  13      945.40      966.00     34.97 o 
   2   3  13      554.10      617.27     31.69 o 
   3   3  13      451.88      539.14     34.76 o 
   4   3  13      410.71      413.56     40.55 o 
 -12   4  13        0.06        3.10     20.57 o 
 -11   4  13       47.91       47.49     15.12 o 
 -10   4  13        0.68        0.00     13.53 o 
  -9   4  13        0.95        0.00     12.10 o 
  -8   4  13       62.96       55.09     11.62 o 
  -7   4  13       96.45       84.00     11.93 o 
  -6   4  13       61.88       53.54     11.28 o 
  -5   4  13       68.87       61.00     11.72 o 
  -4   4  13      721.23      751.63     15.15 o 
  -3   4  13        6.23        1.04     12.87 o 
  -2   4  13        8.20        1.86     13.33 o 
  -1   4  13      128.62      114.09     22.56 o 
   0   4  13      108.71       88.06     26.57 o 
   1   4  13      266.39      218.21     31.06 o 
   2   4  13       19.95        0.00     32.61 o 
   3   4  13       45.49       41.96     31.97 o 
   4   4  13       91.73       71.90     37.64 o 
 -12   5  13      333.42      325.84     22.44 o 
 -11   5  13        0.73        0.00     17.00 o 
 -10   5  13       71.04       73.38     15.28 o 
  -9   5  13      192.71      203.18     15.78 o 
  -8   5  13      281.34      281.28     14.26 o 
  -7   5  13      521.69      490.51     14.87 o 
  -6   5  13      261.15      257.64     13.42 o 
  -5   5  13        4.34        0.00     11.30 o 
  -4   5  13        6.66        0.84     13.18 o 
  -3   5  13     1268.80     1335.96     20.87 o 
  -2   5  13      283.82      277.76     15.92 o 
  -1   5  13      112.83      102.93     27.66 o 
   0   5  13      505.93      539.60     40.97 o 
   1   5  13      265.37      239.69     31.88 o 
   2   5  13      320.27      342.83     37.01 o 
   3   5  13      524.55      639.68     39.06 o 
 -11   6  13        2.95        3.88     18.05 o 
 -10   6  13      173.45      176.30     19.41 o 
  -9   6  13       25.48       33.17     14.35 o 
  -8   6  13       89.62       85.01     13.98 o 
  -7   6  13       17.44       10.28     12.54 o 
  -6   6  13       68.80       58.04     13.12 o 
  -5   6  13       41.88       33.91     12.31 o 
  -4   6  13      113.90      105.97     16.13 o 
  -3   6  13       15.88       10.11     13.66 o 
  -2   6  13       74.65       70.17     17.84 o 
  -1   6  13      293.02      263.48     30.71 o 
   0   6  13      531.61      565.53     30.57 o 
   1   6  13       21.82       18.14     29.42 o 
   2   6  13       34.93       34.21     31.14 o 
   3   6  13      130.37      190.09     36.16 o 
 -10   7  13       35.89       65.17     18.22 o 
  -9   7  13      305.77      328.09     18.03 o 
  -8   7  13       81.33       51.46     14.75 o 
  -7   7  13      707.59      706.19     15.83 o 
  -6   7  13       46.20       51.96     13.30 o 
  -5   7  13      343.71      344.51     17.07 o 
  -4   7  13      295.39      320.99     17.27 o 
  -3   7  13      888.13      924.48     21.13 o 
  -2   7  13      443.82      500.64     19.14 o 
  -1   7  13        4.73        0.00     23.75 o 
   0   7  13      406.49      395.26     35.39 o 
   1   7  13        2.04        5.89     31.63 o 
   2   7  13       11.05        4.10     34.00 o 
  -9   8  13        3.74        0.00     18.32 o 
  -8   8  13       25.28       19.80     14.89 o 
  -7   8  13        1.53        0.67     15.03 o 
  -6   8  13        0.22        0.00     14.48 o 
  -5   8  13      107.26      103.96     18.61 o 
  -4   8  13        6.15        1.23     16.35 o 
  -3   8  13      289.61      273.45     20.52 o 
  -2   8  13       96.45       99.92     20.94 o 
  -1   8  13      279.05      283.61     22.55 o 
   0   8  13       86.06       33.45     35.90 o 
   1   8  13       43.10       42.28     35.39 o 
  -8   9  13      141.92      172.18     19.66 o 
  -7   9  13      402.47      446.17     19.08 o 
  -6   9  13       66.16       92.93     17.03 o 
  -5   9  13      143.28      152.68     20.31 o 
  -4   9  13      212.82      241.90     22.28 o 
  -3   9  13        2.79        0.00     23.14 o 
  -2   9  13     1560.61     1722.06     31.98 o 
  -1   9  13      147.06      128.05     22.93 o 
   0   9  13      610.09      680.17     41.67 o 
  -6  10  13       24.94       28.05     21.00 o 
  -5  10  13        0.00        0.00     21.95 o 
  -4  10  13      119.63      108.52     23.06 o 
  -3  10  13       12.44        0.00     25.62 o 
 -12   0  14      172.43      198.08     27.11 o 
 -11   0  14      431.03      394.36     24.95 o 
 -10   0  14       24.79       31.38     19.96 o 
  -9   0  14       47.87       43.27     19.45 o 
  -8   0  14      320.34      336.48     21.12 o 
  -7   0  14     1203.18     1246.70     29.92 o 
  -6   0  14      963.87     1038.85     27.00 o 
  -5   0  14      852.20      899.37     24.94 o 
  -4   0  14      616.58      651.16     27.16 o 
  -3   0  14      152.22      162.51     37.78 o 
  -2   0  14        0.88        5.91     23.49 o 
  -1   0  14       87.20       53.86     26.89 o 
   0   0  14     1038.15     1094.37     36.12 o 
   1   0  14      541.09      565.79     33.63 o 
   2   0  14      180.22      206.66     50.98 o 
   3   0  14      554.57      695.09     54.17 o 
 -12   1  14       37.53       34.57     18.19 o 
 -11   1  14        4.08        0.00     15.69 o 
 -10   1  14      142.73      116.84     16.13 o 
  -9   1  14        4.88        1.04     13.52 o 
  -8   1  14      337.92      313.52     14.00 o 
  -7   1  14      111.76      102.99     13.85 o 
  -6   1  14      101.27       89.68     13.65 o 
  -5   1  14      341.84      340.82     13.25 o 
  -4   1  14      167.42      175.82     15.28 o 
  -3   1  14      247.64      230.39     23.12 o 
  -2   1  14      694.46      778.27     25.66 o 
  -1   1  14      593.31      632.19     21.12 o 
   0   1  14        4.63       11.57     18.24 o 
   1   1  14      239.46      258.40     28.54 o 
   2   1  14        0.84        0.00     26.03 o 
   3   1  14       16.06        9.54     33.26 o 
 -12   2  14        1.75        0.77     16.98 o 
 -11   2  14      300.28      339.86     17.07 o 
 -10   2  14       79.67       76.98     14.44 o 
  -9   2  14      632.50      642.26     16.30 o 
  -8   2  14      180.17      208.62     13.72 o 
  -7   2  14      583.40      607.45     14.77 o 
  -6   2  14     1739.86     1794.29     22.16 o 
  -5   2  14      307.68      317.93     13.17 o 
  -4   2  14     2539.27     2648.29     27.39 o 
  -3   2  14       25.86       15.47     19.94 o 
  -2   2  14       66.69       69.41     20.92 o 
  -1   2  14      159.66      164.98     24.78 o 
   0   2  14       55.50       44.82     22.79 o 
   1   2  14      701.41      770.06     35.51 o 
   2   2  14      273.32      326.42     37.01 o 
   3   2  14      829.02      964.05     39.42 o 
 -12   3  14        3.08        0.00     17.79 o 
 -11   3  14        5.02       14.51     16.04 o 
 -10   3  14        8.23        8.85     13.73 o 
  -9   3  14       21.19       16.58     12.58 o 
  -8   3  14      280.82      286.72     13.91 o 
  -7   3  14      105.36       86.17     13.49 o 
  -6   3  14      112.61       84.72     12.15 o 
  -5   3  14      175.98      154.38     13.50 o 
  -4   3  14      294.28      326.12     15.38 o 
  -3   3  14      387.30      387.82     20.08 o 
  -2   3  14      184.31      175.78     25.23 o 
  -1   3  14      371.16      357.74     24.76 o 
   0   3  14       40.18        9.44     27.01 o 
   1   3  14        1.04        7.51     29.93 o 
   2   3  14        4.88        1.53     32.99 o 
   3   3  14      113.18      143.20     41.51 o 
 -11   4  14      173.05      209.39     19.06 o 
 -10   4  14       31.11       27.70     15.55 o 
  -9   4  14        4.29        0.00     13.29 o 
  -8   4  14      204.06      210.80     14.84 o 
  -7   4  14      345.02      337.51     14.34 o 
  -6   4  14       91.38       75.76     13.14 o 
  -5   4  14      633.39      687.76     15.65 o 
  -4   4  14      498.08      485.08     16.48 o 
  -3   4  14      187.66      185.96     16.94 o 
  -2   4  14       25.34       12.18     21.07 o 
  -1   4  14      122.64      141.69     31.37 o 
   0   4  14      322.24      333.45     33.47 o 
   1   4  14      145.67      150.74     32.53 o 
   2   4  14      300.57      319.49     40.06 o 
 -11   5  14        2.17        2.49     17.70 o 
 -10   5  14       54.04       54.32     16.60 o 
  -9   5  14      142.54      158.20     16.88 o 
  -8   5  14       36.65       31.26     14.21 o 
  -7   5  14        1.72        0.00     14.08 o 
  -6   5  14       83.90       81.20     15.09 o 
  -5   5  14      141.05      140.25     17.14 o 
  -4   5  14      130.58      136.33     18.50 o 
  -3   5  14      669.25      675.26     17.49 o 
  -2   5  14       44.09       41.62     31.06 o 
  -1   5  14       55.93       38.71     28.75 o 
   0   5  14       13.62        7.81     29.52 o 
   1   5  14      140.26      160.49     37.78 o 
   2   5  14       17.67        0.00     37.65 o 
 -10   6  14       14.51       14.63     17.51 o 
  -9   6  14       38.88       41.64     16.28 o 
  -8   6  14       25.00       14.40     15.04 o 
  -7   6  14      475.65      460.92     17.80 o 
  -6   6  14       56.38       47.06     13.94 o 
  -5   6  14       79.85       92.40     16.84 o 
  -4   6  14        1.67        0.00     17.38 o 
  -3   6  14       20.12        0.00     16.98 o 
  -2   6  14      333.47      352.16     27.96 o 
  -1   6  14      359.25      348.29     36.69 o 
   0   6  14       16.56       19.60     31.04 o 
   1   6  14        1.83        0.00     34.19 o 
  -9   7  14       41.99       66.29     17.68 o 
  -8   7  14       44.16       50.60     16.38 o 
  -7   7  14        9.34        6.85     15.29 o 
  -6   7  14      176.26      160.90     16.42 o 
  -5   7  14      223.55      218.71     20.12 o 
  -4   7  14      368.39      389.95     20.04 o 
  -3   7  14       77.70       67.07     22.54 o 
  -2   7  14       45.79       43.05     26.41 o 
  -1   7  14      173.75      150.48     35.52 o 
   0   7  14      160.69      135.52     38.85 o 
  -8   8  14       57.88       47.97     16.89 o 
  -7   8  14       10.22       19.80     16.85 o 
  -6   8  14       31.31       14.42     18.78 o 
  -5   8  14       77.37       99.36     20.18 o 
  -4   8  14       43.87       30.60     20.66 o 
  -3   8  14        3.84        0.00     23.80 o 
  -2   8  14       76.56       77.00     22.08 o 
  -1   8  14       28.53       23.35     42.79 o 
  -5   9  14       16.44        6.94     22.75 o 
  -4   9  14       16.73       26.36     23.23 o 
 -11   1  15       66.06       43.64     18.14 o 
 -10   1  15        0.81        0.00     16.17 o 
  -9   1  15        2.61        8.65     14.88 o 
  -8   1  15       24.41       26.26     14.31 o 
  -7   1  15        0.03        0.00     14.35 o 
  -6   1  15        5.88       17.86     15.34 o 
  -5   1  15      106.01       97.07     17.73 o 
  -4   1  15        7.73        0.00     24.58 o 
  -3   1  15       36.85       32.39     22.07 o 
  -2   1  15       36.76       50.50     22.65 o 
  -1   1  15      196.75      210.49     27.48 o 
   0   1  15      137.42      145.04     24.33 o 
   1   1  15       55.79       68.03     28.41 o 
   2   1  15       38.59       44.71     36.03 o 
 -11   2  15        4.61        0.00     16.71 o 
 -10   2  15        0.10        0.00     15.21 o 
  -9   2  15        2.45        7.37     15.38 o 
  -8   2  15        8.25       14.59     13.97 o 
  -7   2  15       66.54       67.14     14.52 o 
  -6   2  15      298.11      274.59     15.47 o 
  -5   2  15       42.57       29.32     16.52 o 
  -4   2  15       83.64       83.44     22.00 o 
  -3   2  15      230.38      243.49     27.56 o 
  -2   2  15       39.57       35.42     24.38 o 
  -1   2  15       51.52       41.29     25.16 o 
   0   2  15      178.31      168.79     34.00 o 
   1   2  15       21.42       53.40     33.63 o 
 -11   3  15      111.69      125.27     19.08 o 
 -10   3  15       29.61       30.62     15.52 o 
  -9   3  15        2.76        0.00     14.63 o 
  -8   3  15      170.69      151.03     15.41 o 
  -7   3  15       75.85       65.47     14.27 o 
  -6   3  15       17.47       12.15     13.29 o 
  -5   3  15      192.05      174.17     19.29 o 
  -4   3  15      487.56      467.66     22.71 o 
  -3   3  15       12.54       21.03     22.54 o 
  -2   3  15      277.91      263.89     28.62 o 
  -1   3  15      395.13      408.87     35.56 o 
   0   3  15       47.01       66.56     32.49 o 
   1   3  15     1126.10     1176.56     41.11 o 
 -10   4  15        5.84       11.31     17.37 o 
  -9   4  15        0.43        0.00     14.88 o 
  -8   4  15        0.01        0.00     14.38 o 
  -7   4  15        2.90        0.00     14.27 o 
  -6   4  15      306.08      271.52     16.48 o 
  -5   4  15       74.05       72.51     18.84 o 
  -4   4  15      298.69      295.58     18.93 o 
  -3   4  15      166.30      155.03     28.41 o 
  -2   4  15       15.08       19.30     25.44 o 
  -1   4  15       20.03        0.00     32.49 o 
   0   4  15       90.03      113.41     35.48 o 
   1   4  15       12.39        0.00     38.34 o 
 -10   5  15       16.73        8.60     18.35 o 
  -9   5  15      322.55      305.85     19.30 o 
  -8   5  15        7.46       21.58     16.79 o 
  -7   5  15      127.06      143.18     17.78 o 
  -6   5  15      258.57      289.67     21.54 o 
  -5   5  15      262.59      256.69     21.56 o 
  -4   5  15      441.48      477.25     21.53 o 
  -3   5  15       32.12       27.21     25.73 o 
  -2   5  15        3.81        2.34     31.17 o 
  -1   5  15       22.68       16.84     33.72 o 
   0   5  15      198.20      192.49     38.10 o 
  -9   6  15        5.57        4.65     18.08 o 
  -8   6  15      409.96      427.52     20.26 o 
  -7   6  15      141.88      135.95     19.37 o 
  -6   6  15      135.19       96.81     21.06 o 
  -5   6  15       27.34       19.09     20.35 o 
  -4   6  15       38.74       23.92     20.43 o 
  -3   6  15       70.74       63.40     28.04 o 
  -2   6  15       77.41       72.62     36.54 o 
  -1   6  15       39.69       34.11     36.80 o 
  -7   7  15      333.83      377.27     21.26 o 
  -6   7  15      154.04      213.24     22.70 o 
  -5   7  15      618.04      665.21     21.60 o 
  -4   7  15      567.27      658.63     26.84 o 
  -3   7  15      105.84      101.46     25.97 o 
  -2   7  15      109.30      143.75     38.06 o 
 -10   0  16      100.97      118.55     27.57 o 
  -9   0  16        1.91       12.04     23.95 o 
  -8   0  16     2720.33     2839.75     40.89 o 
  -7   0  16     1643.01     1703.77     36.44 o 
  -6   0  16     2576.48     2770.83     43.56 o 
  -5   0  16       70.15       67.82     40.97 o 
  -4   0  16      831.65      995.97     52.80 o 
  -3   0  16        9.30        6.83     41.88 o 
  -2   0  16       38.76        0.00     47.80 o 
  -1   0  16       65.84       89.85     35.08 o 
   0   0  16      107.52      131.89     38.46 o 
 -10   1  16      211.97      184.38     20.88 o 
  -9   1  16        4.54        8.77     17.15 o 
  -8   1  16       43.66       38.25     16.64 o 
  -7   1  16       23.75        4.39     17.35 o 
  -6   1  16        2.42        0.00     18.67 o 
  -5   1  16      519.56      508.26     33.80 o 
  -4   1  16      358.15      423.76     31.55 o 
  -3   1  16      155.95      154.52     28.04 o 
  -2   1  16       60.24       60.64     26.73 o 
  -1   1  16      152.93      162.30     32.40 o 
   0   1  16        0.64        5.72     36.98 o 
 -10   2  16       81.95      110.84     18.88 o 
  -9   2  16      653.76      685.26     20.45 o 
  -8   2  16       46.87       60.83     17.88 o 
  -7   2  16       72.46       96.55     16.94 o 
  -6   2  16      374.54      405.42     21.63 o 
  -5   2  16       66.83       83.08     25.49 o 
  -4   2  16      122.52      146.46     27.68 o 
  -3   2  16      139.47      121.73     27.54 o 
  -2   2  16       83.51       90.31     28.03 o 
  -1   2  16      227.39      228.80     32.67 o 
  -9   3  16        8.31        1.02     16.97 o 
  -8   3  16       48.97       40.42     16.40 o 
  -7   3  16       13.94       14.76     15.99 o 
  -6   3  16      214.52      222.40     21.17 o 
  -5   3  16        0.68        0.00     20.37 o 
  -4   3  16        0.19        0.00     26.22 o 
  -3   3  16      109.18      124.32     28.44 o 
  -2   3  16       17.67       33.39     28.82 o 
  -1   3  16      100.65       99.25     37.45 o 
  -9   4  16      353.71      391.43     19.54 o 
  -8   4  16      305.05      329.14     19.62 o 
  -7   4  16      169.78      182.28     19.51 o 
  -6   4  16       29.24       41.78     20.91 o 
  -5   4  16       31.96       13.89     20.84 o 
  -4   4  16      331.67      367.40     39.10 o 
  -3   4  16      250.25      330.72     32.64 o 
  -2   4  16       88.30      108.65     36.27 o 
  -7   5  16        0.08        0.00     21.97 o 
  -6   5  16       45.88       47.67     22.25 o 
  -5   5  16       23.03       30.75     22.25 o 
  -4   5  16       28.17       16.22     36.37 o 
  -3   5  16        5.54       28.79     37.00 o 
  -7   1  17      310.31      343.64     25.08 o 
  -6   1  17      619.30      655.53     39.21 o 
  -5   1  17       84.12       68.22     35.24 o 
  -4   1  17       13.91        0.00     36.03 o 
  -3   1  17       15.04       39.83     36.05 o 
  -7   2  17      101.40      137.43     26.94 o 
  -6   2  17       72.28       49.78     28.89 o 
  -5   2  17       47.62       49.21     36.16 o 
  -4   2  17        9.37       15.03     30.19 o 
                                                 
